# Supplementary material for: USP15 Enhances Re-epithelialization Through Deubiquitinating EIF4A1 During Cutaneous Wound Repair
Source: Front Cell Dev Biol. 2020 Jun 26;8:529. doi: 10.3389/fcell.2020.00529 (PMC7332549; doi:10.3389/fcell.2020.00529)
Supplement: Supplementary file 4 [file Table_2.XLSX]

## Sheet: gene_exp
Column A: Track_id, The database name in gene level. Column B: Gene_Name, The name of gene. Column C: Locus, The genomic coordinate of gene. Column D: Strand, The strand of gene. Column E: Gene_Type, The biological type of gene. Column F ~ I: FPKM, The FPKM of gene in samples.
Gene Information					FPKM
Track_id	Gene_Name	Locus	Strand	Gene_Type	NC-1	NC-2	Sh4-1	Sh4-2
ENSG00000000003.14_2	TSPAN6	chrX:99882106-99894988	-	protein_coding	8.18466	5.02925	9.76961	5.63467
ENSG00000000419.12_2	DPM1	chr20:49551404-49575092	-	protein_coding	73.3795	39.7112	41.6588	37.1335
ENSG00000000457.13_2	SCYL3	chr1:169818772-169863408	-	protein_coding	2.8387	1.59628	2.24924	1.46533
ENSG00000000460.16_4	C1orf112	chr1:169631245-169823221	+	protein_coding	3.83184	0.722578	4.84234	0.481952
ENSG00000000971.15_2	CFH	chr1:196621008-196716634	+	protein_coding	2.67006	26.8301	2.03631	22.6661
ENSG00000001084.10_3	GCLC	chr6:53362139-53481768	-	protein_coding	10.676	8.43696	8.50119	7.13656
ENSG00000001167.14_2	NFYA	chr6:41040684-41067715	+	protein_coding	6.93769	5.73162	7.60931	6.85247
ENSG00000001460.17_2	STPG1	chr1:24683489-24743424	-	protein_coding	1.34005	1.10576	1.34737	1.29993
ENSG00000001461.16_2	NIPAL3	chr1:24742284-24799466	+	protein_coding	7.88311	18.9919	7.35137	18.8321
ENSG00000001497.16_2	LAS1L	chrX:64732462-64754655	-	protein_coding	8.58194	4.77431	8.2998	6.10175
ENSG00000001617.11_2	SEMA3F	chr3:50192478-50226508	+	protein_coding	16.2442	6.04014	16.6793	5.76797
ENSG00000001629.9_3	ANKIB1	chr7:91875548-92030698	+	protein_coding	10.6628	18.4689	12.5204	19.7889
ENSG00000001630.15_3	CYP51A1	chr7:91741465-91772266	-	protein_coding	13.4304	14.5486	14.381	15.138
ENSG00000001631.15_3	KRIT1	chr7:91828283-91875480	-	protein_coding	5.67417	3.69672	5.26684	3.54772
ENSG00000002016.17_3	RAD52	chr12:1021243-1099219	-	protein_coding	1.90253	1.0255	1.55301	0.561014
ENSG00000002330.13_2	BAD	chr11:64037302-64052176	-	protein_coding	23.5131	17.7468	22.4336	21.0764
ENSG00000002549.12_2	LAP3	chr4:17578815-17609595	+	protein_coding	7.79823	23.0763	7.78261	28.0671
ENSG00000002586.18_3	CD99	chrX:2609220-2659350	+	protein_coding	11.5664	69.2542	12.4876	73.4533
ENSG00000002587.9_3	HS3ST1	chr4:11394774-11431389	-	protein_coding	2.32898	0	1.82533	0
ENSG00000002726.20_3	AOC1	chr7:150521715-150558592	+	protein_coding	1.49769	0	1.03099	0
ENSG00000002822.15_3	MAD1L1	chr7:1855429-2272878	-	protein_coding	4.97348	2.62631	5.4001	2.85055
ENSG00000002834.17_3	LASP1	chr17:37026112-37078023	+	protein_coding	29.6863	28.2798	36.2203	26.3734
ENSG00000002919.14_2	SNX11	chr17:46180719-46200436	+	protein_coding	4.41437	6.72685	3.77728	7.803
ENSG00000003056.3	M6PR	chr12:9092959-9102551	-	protein_coding	16.7763	21.7931	23.6337	14.9667
ENSG00000003096.14_3	KLHL13	chrX:117031776-117251303	-	protein_coding	5.25211	0.828592	5.35486	0.493649
ENSG00000003137.8_2	CYP26B1	chr2:72356367-72375167	-	protein_coding	4.44125	0.236367	3.74942	0.287775
ENSG00000003249.13_2	DBNDD1	chr16:90071273-90086536	-	protein_coding	3.64284	0.83969	4.89789	0.871979
ENSG00000003393.14_3	ALS2	chr2:202565277-202645912	-	protein_coding	5.10616	4.99976	3.82271	4.76328
ENSG00000003400.14_4	CASP10	chr2:202047604-202094129	+	protein_coding	0.507731	0.475338	0.451734	0.486849
ENSG00000003402.19_3	CFLAR	chr2:201980827-202041410	+	protein_coding	1.63223	6.64716	0.681767	5.10253
ENSG00000003509.15_2	NDUFAF7	chr2:37458774-37480546	+	protein_coding	3.63683	3.06208	3.39351	2.36775
ENSG00000003756.16_3	RBM5	chr3:50126341-50156454	+	protein_coding	3.64537	5.68732	4.22328	5.95388
ENSG00000004059.10_4	ARF5	chr7:127228399-127231759	+	protein_coding	41.4902	14.9804	44.8509	18.1231
ENSG00000004139.13_3	SARM1	chr17:26691378-26731067	+	protein_coding	0.0767323	1.72225	0.501883	1.65459
ENSG00000004142.11_2	POLDIP2	chr17:26674203-26684545	-	protein_coding	53.1331	38.9961	62.7965	43.6247
ENSG00000004455.16_2	AK2	chr1:33473541-33546597	-	protein_coding	21.851	12.3431	23.1882	11.0998
ENSG00000004478.7_2	FKBP4	chr12:2904119-2914589	+	protein_coding	17.0356	15.9021	19.3672	22.254
ENSG00000004487.15_3	KDM1A	chr1:23345941-23410182	+	protein_coding	101.531	8.05932	129.376	9.40508
ENSG00000004534.14_3	RBM6	chr3:49977440-50137478	+	protein_coding	4.37331	4.33881	5.20376	4.98929
ENSG00000004660.14_2	CAMKK1	chr17:3763609-3798185	-	protein_coding	6.61083	0.990444	5.81132	0.779445
ENSG00000004700.15_3	RECQL	chr12:21621845-21654603	-	protein_coding	20.6752	25.5001	20.1571	22.085
ENSG00000004766.15_2	VPS50	chr7:92861653-92990433	+	protein_coding	2.59182	2.9067	2.71925	2.51801
ENSG00000004779.9_2	NDUFAB1	chr16:23592323-23607677	-	protein_coding	31.2188	25.4772	35.8563	26.0808
ENSG00000004864.13_2	SLC25A13	chr7:95749532-95951459	-	protein_coding	11.7887	4.93249	14.076	6.37744
ENSG00000004866.20_3	ST7	chr7:116593292-116870157	+	protein_coding	2.38318	2.74224	2.70355	3.64302
ENSG00000004897.11_3	CDC27	chr17:45195069-45266788	-	protein_coding	13.5566	19.5804	13.4933	17.0594
ENSG00000004961.14_2	HCCS	chrX:11129421-11141198	+	protein_coding	16.0532	23.0784	23.8285	26.7615
ENSG00000004975.11_2	DVL2	chr17:7128660-7137864	-	protein_coding	8.83988	3.20551	8.77802	4.25326
ENSG00000005001.9_2	PRSS22	chr16:2902728-2908171	-	protein_coding	2.23161	0	2.63207	0
ENSG00000005007.12_2	UPF1	chr19:18942747-18979045	+	protein_coding	17.7837	14.0013	18.9873	19.1183
ENSG00000005020.12_3	SKAP2	chr7:26706681-27034858	-	protein_coding	9.02717	3.69295	13.4678	3.97846
ENSG00000005022.5_2	SLC25A5	chrX:118602363-118605282	+	protein_coding	314.193	49.5054	245.235	47.2088
ENSG00000005059.15_3	MCUB	chr4:110481361-110609882	+	protein_coding	4.83724	1.65951	3.98986	1.20899
ENSG00000005073.5_2	HOXA11	chr7:27221129-27224842	-	protein_coding	0.659978	17.8457	1.24421	19.7927
ENSG00000005075.15_2	POLR2J	chr7:102113565-102119354	-	protein_coding	23.8376	23.0018	29.9373	23.8181
ENSG00000005100.12_3	DHX33	chr17:5344232-5372380	-	protein_coding	7.62882	4.85835	8.23756	5.36253
ENSG00000005156.11_3	LIG3	chr17:33307513-33336762	+	protein_coding	2.44219	1.1328	2.58692	1.12961
ENSG00000005175.9_3	RPAP3	chr12:48055032-48099844	-	protein_coding	9.17301	6.03998	10.6829	4.70031
ENSG00000005189.19_3	REXO5	chr16:20817751-20860990	+	protein_coding	1.38229	0.785374	1.45198	0.543406
ENSG00000005194.14_3	CIAPIN1	chr16:57462081-57481440	-	protein_coding	13.9985	5.25695	18.8068	6.50759
ENSG00000005206.16_1	SPPL2B	chr19:2328614-2354804	+	protein_coding	2.808	2.38866	2.59114	2.73798
ENSG00000005238.19_2	FAM214B	chr9:35104109-35116338	-	protein_coding	2.03201	15.1983	1.94119	16.9827
ENSG00000005243.9_3	COPZ2	chr17:46103533-46115392	-	protein_coding	11.847	22.1217	12.545	23.176
ENSG00000005302.17_3	MSL3	chrX:11776278-11793872	+	protein_coding	3.41107	4.11743	2.53007	4.23457
ENSG00000005339.14_3	CREBBP	chr16:3775055-3930727	-	protein_coding	6.81693	5.84395	7.48502	6.48716
ENSG00000005436.13_3	GCFC2	chr2:75879126-75938115	-	protein_coding	1.83155	1.66579	2.4279	1.31319
ENSG00000005448.16_2	WDR54	chr2:74648805-74652882	+	protein_coding	5.50533	2.14951	5.0971	2.48699
ENSG00000005469.11_2	CROT	chr7:86974997-87029111	+	protein_coding	9.02153	2.98654	16.1031	2.97868
ENSG00000005483.20_3	KMT2E	chr7:104654626-104754808	+	protein_coding	12.7721	6.87023	10.8035	5.81398
ENSG00000005486.16_2	RHBDD2	chr7:75471920-75518244	+	protein_coding	12.5337	17.3774	19.1548	16.0846
ENSG00000005700.14_2	IBTK	chr6:82879700-82957471	-	protein_coding	6.92739	15.2336	6.66401	14.1584
ENSG00000005801.16_3	ZNF195	chr11:3360491-3400452	-	protein_coding	1.5633	1.72805	2.2487	1.24901
ENSG00000005810.17_1	MYCBP2	chr13:77618790-77901185	-	protein_coding	11.8958	8.70969	11.3131	7.98563
ENSG00000005812.10_3	FBXL3	chr13:77566733-77601330	-	protein_coding	12.485	9.79912	9.38499	8.33332
ENSG00000005882.11_4	PDK2	chr17:48172101-48189516	+	protein_coding	1.78891	2.0262	1.58442	1.79632
ENSG00000005884.17_2	ITGA3	chr17:48133332-48167845	+	protein_coding	49.1596	45.6829	47.4412	44.2228
ENSG00000005889.15_2	ZFX	chrX:24167290-24234372	+	protein_coding	5.2317	4.11628	2.35383	4.06165
ENSG00000005893.15_2	LAMP2	chrX:119561682-119603220	-	protein_coding	39.0948	37.6615	41.1949	37.4193
ENSG00000006007.11_2	GDE1	chr16:19513011-19533467	-	protein_coding	15.1888	18.9329	11.1739	23.0623
ENSG00000006015.17_3	C19orf60	chr19:18699495-18703146	+	protein_coding	5.02367	3.41439	6.09009	4.04094
ENSG00000006025.11_3	OSBPL7	chr17:45884738-45899200	-	protein_coding	2.97477	0.198583	2.72601	0.1118
ENSG00000006062.14_2	MAP3K14	chr17:43340488-43394406	-	protein_coding	1.53172	1.14803	3.36709	0.969754
ENSG00000006118.14_4	TMEM132A	chr11:60691935-60704631	+	protein_coding	13.3685	5.78394	13.6613	12.5805
ENSG00000006125.17_4	AP2B1	chr17:33905065-34053428	+	protein_coding	68.4923	25.4605	85.0388	28.0304
ENSG00000006194.9_3	ZNF263	chr16:3313800-3351401	+	protein_coding	1.70109	2.51418	1.55899	3.16446
ENSG00000006282.20_3	SPATA20	chr17:48620419-48633213	+	protein_coding	6.02833	9.37944	5.86157	9.55999
ENSG00000006327.13_2	TNFRSF12A	chr16:3068446-3072384	+	protein_coding	11.7013	108.179	29.8228	87.4396
ENSG00000006377.10_2	DLX6	chr7:96634860-96640351	+	protein_coding	1.11227	0	1.23959	0
ENSG00000006432.15_3	MAP3K9	chr14:71189243-71276251	-	protein_coding	3.7143	0.252867	5.28572	0.395814
ENSG00000006451.7_3	RALA	chr7:39663082-39747723	+	protein_coding	47.9783	51.194	47.3382	55.9488
ENSG00000006453.13_3	BAIAP2L1	chr7:97920963-98030380	-	protein_coding	16.7916	3.22065	19.8306	3.28727
ENSG00000006459.10_2	KDM7A	chr7:139784546-139876835	-	protein_coding	2.07274	1.73056	1.65914	2.00382
ENSG00000006530.15_2	AGK	chr7:141250989-141355044	+	protein_coding	2.25922	2.09923	1.85898	1.41747
ENSG00000006534.15_2	ALDH3B1	chr11:67776048-67796749	+	protein_coding	1.48303	4.26355	2.37016	3.57782
ENSG00000006555.10_2	TTC22	chr1:55245385-55266940	-	protein_coding	5.62596	0.0103946	4.58832	0
ENSG00000006576.16_2	PHTF2	chr7:77428109-77586820	+	protein_coding	3.14576	3.42697	3.28531	2.25975
ENSG00000006607.13_3	FARP2	chr2:242295658-242434256	+	protein_coding	3.02825	3.10401	3.75107	3.52517
ENSG00000006625.17_3	GGCT	chr7:30536237-30544460	-	protein_coding	55.4964	8.18439	34.6766	6.30579
ENSG00000006634.7_2	DBF4	chr7:87505531-87538856	+	protein_coding	2.39463	0.584454	2.60591	0.791807
ENSG00000006652.13_3	IFRD1	chr7:112063023-112121072	+	protein_coding	4.22015	7.13399	3.53508	8.25073
ENSG00000006695.10_2	COX10	chr17:13972813-14111994	+	protein_coding	10.81	3.71943	11.2328	5.27945
ENSG00000006704.10_3	GTF2IRD1	chr7:73868120-74016930	+	protein_coding	7.16849	3.61426	6.10798	3.40551
ENSG00000006712.14_3	PAF1	chr19:39876492-39881835	-	protein_coding	13.5625	17.4321	13.0656	18.8203
ENSG00000006715.15_3	VPS41	chr7:38762563-38971994	-	protein_coding	12.1054	9.64976	11.5632	9.32281
ENSG00000006744.18_3	ELAC2	chr17:12895708-12921504	-	protein_coding	12.7734	7.94841	12.7308	9.14156
ENSG00000006757.11_2	PNPLA4	chrX:7866288-7895780	-	protein_coding	4.11204	2.71949	4.53316	2.88318
ENSG00000006831.9_2	ADIPOR2	chr12:1797740-1897844	+	protein_coding	15.4396	13.816	17.079	16.21
ENSG00000007047.14_3	MARK4	chr19:45582546-45808541	+	protein_coding	5.28117	8.49726	5.77598	9.85821
ENSG00000007080.10_2	CCDC124	chr19:18043825-18054800	+	protein_coding	22.3728	22.5953	26.9997	24.4355
ENSG00000007168.12_3	PAFAH1B1	chr17:2496504-2588909	+	protein_coding	25.6952	24.599	29.3802	24.5723
ENSG00000007202.14_3	KIAA0100	chr17:26941458-26972472	-	protein_coding	24.0216	18.5705	13.8479	13.1711
ENSG00000007255.10_2	TRAPPC6A	chr19:45666186-45681495	-	protein_coding	8.48062	1.75841	8.79076	2.86705
ENSG00000007264.14_3	MATK	chr19:3777968-3802127	-	protein_coding	0.621299	0	0.525789	0
ENSG00000007341.18_2	ST7L	chr1:113066140-113163447	-	protein_coding	1.24512	2.44891	1.19628	3.01159
ENSG00000007376.7_2	RPUSD1	chr16:834974-838397	-	protein_coding	4.51016	5.77083	4.35792	3.90243
ENSG00000007384.15_2	RHBDF1	chr16:108058-126354	-	protein_coding	6.33372	11.0864	7.10096	7.99693
ENSG00000007392.16_3	LUC7L	chr16:238968-279462	-	protein_coding	3.12838	2.86839	2.80457	2.62521
ENSG00000007520.3_2	TSR3	chr16:1399241-1401912	-	protein_coding	35.7091	30.8606	35.415	34.9028
ENSG00000007541.16_1	PIGQ	chr16:616995-634136	+	protein_coding	3.31819	2.01593	2.7137	2.02921
ENSG00000007545.15_3	CRAMP1	chr16:1662326-1727909	+	protein_coding	3.39936	3.91	3.89865	3.44306
ENSG00000007866.19_4	TEAD3	chr6:35441374-35464853	-	protein_coding	13.1223	19.2617	15.8121	20.0599
ENSG00000007923.15_2	DNAJC11	chr1:6694228-6761984	-	protein_coding	11.6496	10.107	10.9497	12.1829
ENSG00000007944.14_2	MYLIP	chr6:16129356-16148479	+	protein_coding	9.75173	1.53419	4.53171	2.08741
ENSG00000007968.6_2	E2F2	chr1:23832922-23857712	-	protein_coding	9.68168	0.273277	6.33678	0.0386608
ENSG00000008018.8_2	PSMB1	chr6:170844205-170862429	-	protein_coding	74.8513	46.8996	90.4759	51.5733
ENSG00000008056.13_3	SYN1	chrX:47431297-47479342	-	protein_coding	1.87812	0.675132	1.14205	0.617479
ENSG00000008083.13_2	JARID2	chr6:15246527-15522271	+	protein_coding	7.35827	4.65847	8.85778	5.10068
ENSG00000008128.22_3	CDK11A	chr1:1634169-1655763	-	protein_coding	5.48262	4.87596	5.44824	6.08096
ENSG00000008130.15_2	NADK	chr1:1682671-1711896	-	protein_coding	6.97164	9.16579	7.66097	9.9068
ENSG00000008256.15_2	CYTH3	chr7:6201407-6312275	-	protein_coding	13.9111	10.6796	13.0097	10.8857
ENSG00000008282.8_2	SYPL1	chr7:105730949-105753022	-	protein_coding	45.7696	30.6453	49.6202	33.7436
ENSG00000008283.15_3	CYB561	chr17:61509665-61523739	-	protein_coding	10.8657	4.36395	13.6861	8.01053
ENSG00000008294.20_2	SPAG9	chr17:49039535-49198226	-	protein_coding	11.0049	10.7279	10.9141	12.4815
ENSG00000008300.16_3	CELSR3	chr3:48673902-48700348	-	protein_coding	0.534764	0.972865	0.739521	1.37902
ENSG00000008311.14_2	AASS	chr7:121715701-121784334	-	protein_coding	1.49423	2.37982	0.544499	1.37827
ENSG00000008323.15_2	PLEKHG6	chr12:6419602-6437672	+	protein_coding	4.42486	0	4.25225	0
ENSG00000008324.11_2	SS18L2	chr3:42623332-42636606	+	protein_coding	7.49351	7.92559	8.9215	8.30425
ENSG00000008382.15_4	MPND	chr19:4343524-4360083	+	protein_coding	6.73812	1.83018	6.72487	1.84786
ENSG00000008405.11_3	CRY1	chr12:107385142-107487607	-	protein_coding	2.4958	4.45171	3.043	4.63121
ENSG00000008441.16_4	NFIX	chr19:13106422-13209610	+	protein_coding	1.77256	22.9944	4.17926	21.7353
ENSG00000008513.14_3	ST3GAL1	chr8:134467091-134584183	-	protein_coding	0.930162	17.1075	2.40701	18.4096
ENSG00000008517.16_4	IL32	chr16:3115298-3132193	+	protein_coding	0.879727	4.04181	0.666105	7.44072
ENSG00000008710.19_3	PKD1	chr16:2138711-2185899	-	protein_coding	3.12198	5.9617	2.30774	6.57428
ENSG00000008838.19_3	MED24	chr17:38175350-38217468	-	protein_coding	10.9928	4.20384	8.8271	4.38282
ENSG00000008853.16_2	RHOBTB2	chr8:22844930-22877712	+	protein_coding	5.5798	2.03557	6.15977	2.10852
ENSG00000008869.11_2	HEATR5B	chr2:37195526-37311485	-	protein_coding	7.46853	3.74836	7.79505	3.47359
ENSG00000008952.16_2	SEC62	chr3:169684423-169716161	+	protein_coding	18.9517	34.6983	16.7402	29.9345
ENSG00000008988.9_2	RPS20	chr8:56979854-56987140	-	protein_coding	81.869	55.719	73.6264	65.2554
ENSG00000009307.15_3	CSDE1	chr1:115259534-115301297	-	protein_coding	90.3881	92.0308	87.4614	100.14
ENSG00000009335.17_3	UBE3C	chr7:156931607-157062066	+	protein_coding	9.65665	12.6317	12.3775	14.3722
ENSG00000009413.15_3	REV3L	chr6:111620231-111804918	-	protein_coding	4.87484	6.18095	3.53581	3.91888
ENSG00000009780.15_3	FAM76A	chr1:28052490-28089633	+	protein_coding	2.88713	2.25192	3.04919	2.31003
ENSG00000009830.11_3	POMT2	chr14:77741299-77787227	-	protein_coding	2.81186	2.54437	3.82054	2.9863
ENSG00000009844.15_2	VTA1	chr6:142468299-142545826	+	protein_coding	7.66712	7.60777	9.57047	8.19847
ENSG00000009954.10_2	BAZ1B	chr7:72854728-72936608	-	protein_coding	23.0976	24.4874	25.9986	27.0855
ENSG00000010017.12_2	RANBP9	chr6:13621730-13711796	-	protein_coding	12.9617	19.9823	15.6039	21.2826
ENSG00000010030.13_3	ETV7	chr6:36321868-36355577	-	protein_coding	2.05466	1.07108	2.20187	1.85295
ENSG00000010072.15_2	SPRTN	chr1:231472850-231490769	+	protein_coding	4.72507	1.17654	5.72885	0.996051
ENSG00000010165.19_3	METTL13	chr1:171750804-171783163	+	protein_coding	9.2646	6.64413	9.93395	9.81709
ENSG00000010219.13_3	DYRK4	chr12:4671370-4724468	+	protein_coding	0.758312	1.04605	0.485191	0.977241
ENSG00000010244.18_3	ZNF207	chr17:30677136-30708905	+	protein_coding	10.76	7.17957	12.4857	6.79206
ENSG00000010256.10_2	UQCRC1	chr3:48636435-48648409	-	protein_coding	43.5717	31.9893	38.9888	28.1192
ENSG00000010270.13_2	STARD3NL	chr7:38217824-38270272	+	protein_coding	7.51662	10.4867	10.3487	11.6954
ENSG00000010278.12_3	CD9	chr12:6308881-6347437	+	protein_coding	99.578	18.4442	93.278	18.7411
ENSG00000010292.12_3	NCAPD2	chr12:6602522-6641121	+	protein_coding	42.9869	5.60975	42.7281	5.85778
ENSG00000010318.20_3	PHF7	chr3:52444673-52457657	+	protein_coding	1.72388	0.592665	1.11939	0.608883
ENSG00000010322.15_2	NISCH	chr3:52489134-52527087	+	protein_coding	3.6057	6.87139	3.63798	7.60897
ENSG00000010361.13_3	FUZ	chr19:50310126-50320633	-	protein_coding	1.00213	1.45618	0.899716	1.38555
ENSG00000010404.17_3	IDS	chrX:148558521-148602635	-	protein_coding	6.05011	18.16	11.3743	17.4519
ENSG00000010438.16_3	PRSS3	chr9:33750464-33799229	+	protein_coding	3.24462	2.84279	5.09733	1.93349
ENSG00000010539.11_4	ZNF200	chr16:3272325-3286221	-	protein_coding	1.21511	1.09835	0.976229	1.2239
ENSG00000010626.14_4	LRRC23	chr12:6982733-7023407	+	protein_coding	1.18514	1.00447	1.32801	1.54268
ENSG00000010704.18_4	HFE	chr6:26087509-26098571	+	protein_coding	2.25442	3.74209	1.32046	3.49641
ENSG00000010803.16_2	SCMH1	chr1:41492872-41707826	-	protein_coding	1.88225	4.04801	2.04524	4.50768
ENSG00000010818.9_2	HIVEP2	chr6:143072604-143277835	-	protein_coding	3.0412	12.9815	3.59236	12.3389
ENSG00000011007.12_2	ELOA	chr1:24069645-24088549	+	protein_coding	12.6784	7.55823	14.3295	9.03436
ENSG00000011009.10_2	LYPLA2	chr1:24117460-24122029	+	protein_coding	28.8813	11.2064	24.7043	11.9709
ENSG00000011021.21_3	CLCN6	chr1:11866153-11903201	+	protein_coding	3.67623	3.20353	2.71028	3.94295
ENSG00000011028.13_2	MRC2	chr17:60704762-60770958	+	protein_coding	5.27906	79.6541	5.47639	83.7731
ENSG00000011052.21_3	NME1-NME2	chr17:49230951-49249105	+	protein_coding	73.9536	89.2268	73.7071	96.78
ENSG00000011105.12_3	TSPAN9	chr12:3186521-3395730	+	protein_coding	1.26197	3.06031	1.75249	3.38947
ENSG00000011114.14_3	BTBD7	chr14:93703896-93799438	-	protein_coding	5.27673	4.42275	5.50691	5.38097
ENSG00000011132.11_3	APBA3	chr19:3750817-3761697	-	protein_coding	1.72176	1.66373	1.46602	1.99235
ENSG00000011143.16_3	MKS1	chr17:56282798-56296966	-	protein_coding	2.24215	0.810351	2.28591	0.700889
ENSG00000011198.7_2	ABHD5	chr3:43731605-43775863	+	protein_coding	2.8362	8.58475	3.63416	7.8634
ENSG00000011201.11_3	ANOS1	chrX:8496915-8700227	-	protein_coding	0.399384	0.741	1.00964	0.933475
ENSG00000011243.17_3	AKAP8L	chr19:15490859-15529952	-	protein_coding	6.03574	10.0571	7.46593	10.035
ENSG00000011258.15_3	MBTD1	chr17:49254786-49337524	-	protein_coding	3.42979	1.74702	3.6452	1.95605
ENSG00000011260.13_2	UTP18	chr17:49337889-49375297	+	protein_coding	14.4314	14.774	13.7241	16.1537
ENSG00000011275.18_3	RNF216	chr7:5659678-5821370	-	protein_coding	7.87483	9.25243	7.4208	10.6787
ENSG00000011295.15_4	TTC19	chr17:15902694-15948329	+	protein_coding	3.98696	1.84688	3.90093	2.90324
ENSG00000011304.19_4	PTBP1	chr19:797075-812327	+	protein_coding	43.7934	23.597	26.405	21.3782
ENSG00000011332.19_3	DPF1	chr19:38701646-38720354	-	protein_coding	0.58743	0.266021	0.762965	0.286098
ENSG00000011347.9_3	SYT7	chr11:61282785-61348620	-	protein_coding	14.2974	2.08156	17.0241	2.0209
ENSG00000011376.9_3	LARS2	chr3:45429998-45590913	+	protein_coding	2.92498	2.93657	4.02665	3.9549
ENSG00000011405.13_3	PIK3C2A	chr11:17099277-17229530	-	protein_coding	18.139	13.0554	14.9798	10.7411
ENSG00000011422.11_3	PLAUR	chr19:44150247-44174699	-	protein_coding	1.85538	14.5965	2.29889	13.4566
ENSG00000011426.10_3	ANLN	chr7:36429415-36493400	+	protein_coding	57.9012	10.5091	51.6724	4.31
ENSG00000011451.17_3	WIZ	chr19:15530791-15560762	-	protein_coding	5.50589	7.24458	6.36101	8.05526
ENSG00000011454.16_3	RABGAP1	chr9:125703112-125867145	+	protein_coding	13.3812	6.74804	13.3655	6.71711
ENSG00000011465.16_3	DCN	chr12:91534261-91576900	-	protein_coding	0.428896	14.7296	0.713767	14.8002
ENSG00000011478.11_2	QPCTL	chr19:46195741-46207247	+	protein_coding	3.22156	7.19806	2.07419	8.84706
ENSG00000011485.14_2	PPP5C	chr19:46850251-46896238	+	protein_coding	7.18344	3.80528	6.80619	3.24366
ENSG00000011523.13_3	CEP68	chr2:65283500-65314138	+	protein_coding	3.12655	1.04844	2.80211	1.02445
ENSG00000011566.14_3	MAP4K3	chr2:39476407-39664453	-	protein_coding	5.2822	10.0566	4.53719	11.5865
ENSG00000011638.10_3	TMEM159	chr16:21169698-21191937	+	protein_coding	12.8067	16.355	8.22562	22.6607
ENSG00000012048.20_3	BRCA1	chr17:41196312-41322262	-	protein_coding	5.62187	0.990065	5.00709	0.714841
ENSG00000012061.15_3	ERCC1	chr19:45910591-45982086	-	protein_coding	7.30024	9.58044	7.60569	7.79403
ENSG00000012174.11_3	MBTPS2	chrX:21857754-21903542	+	protein_coding	2.47664	6.98066	3.38427	5.80441
ENSG00000012211.12_3	PRICKLE3	chrX:49031613-49042981	-	protein_coding	7.28723	2.18677	7.74097	2.74584
ENSG00000012232.8_2	EXTL3	chr8:28457986-28613116	+	protein_coding	6.38828	4.47141	6.88727	8.31198
ENSG00000012660.13_3	ELOVL5	chr6:53132196-53213977	-	protein_coding	13.6605	40.9755	13.1654	53.522
ENSG00000012822.15_3	CALCOCO1	chr12:54102301-54121529	-	protein_coding	3.80412	8.99689	3.0301	10.7806
ENSG00000012963.14_3	UBR7	chr14:93673401-93695561	+	protein_coding	17.2813	2.15655	16.0961	7.37312
ENSG00000012983.11_2	MAP4K5	chr14:50885219-51027844	-	protein_coding	13.0154	11.3795	11.8118	9.94593
ENSG00000013016.15_3	EHD3	chr2:31457203-31492313	+	protein_coding	0.575345	12.3874	0.651332	9.75333
ENSG00000013275.7_2	PSMC4	chr19:40476912-40487348	+	protein_coding	24.0325	30.5321	28.3379	36.7159
ENSG00000013288.8_2	MAN2B2	chr4:6576902-6625089	+	protein_coding	4.197	15.5618	4.20673	17.6279
ENSG00000013306.15_3	SLC25A39	chr17:42396993-42402238	-	protein_coding	13.4213	9.01435	11.922	9.58051
ENSG00000013364.18_3	MVP	chr16:29831715-29859360	+	protein_coding	36.8489	36.6442	28.6024	39.3864
ENSG00000013374.15_4	NUB1	chr7:151038785-151075535	+	protein_coding	6.59672	9.57232	7.84514	10.932
ENSG00000013375.15_3	PGM3	chr6:83870869-83903655	-	protein_coding	3.03058	24.0502	2.91364	24.2386
ENSG00000013392.7_2	RWDD2A	chr6:83903098-83908651	+	protein_coding	1.78755	4.67089	1.53939	5.32397
ENSG00000013441.15_2	CLK1	chr2:201717732-201729467	-	protein_coding	10.7935	6.97586	9.36123	6.21188
ENSG00000013503.9_2	POLR3B	chr12:106751436-106903976	+	protein_coding	5.4762	4.66373	6.89019	4.61606
ENSG00000013523.9_3	ANGEL1	chr14:77252521-77292589	-	protein_coding	3.24516	2.54321	4.88074	2.23218
ENSG00000013561.17_3	RNF14	chr5:141337893-141369856	+	protein_coding	5.57281	9.17301	5.20987	9.54244
ENSG00000013563.13_3	DNASE1L1	chrX:153629579-153640449	-	protein_coding	2.77906	7.77793	2.24324	7.34599
ENSG00000013573.16_3	DDX11	chr12:31226779-31257725	+	protein_coding	2.38728	0.411671	2.83947	0.384228
ENSG00000013583.8_3	HEBP1	chr12:13127798-13153207	-	protein_coding	9.03794	18.0245	10.257	19.9054
ENSG00000013588.7_3	GPRC5A	chr12:13043716-13070871	+	protein_coding	17.0804	8.64747	21.32	8.49966
ENSG00000013810.18_3	TACC3	chr4:1723217-1746903	+	protein_coding	11.9395	3.78568	10.8068	2.38309
ENSG00000014123.9_2	UFL1	chr6:96969471-97003152	+	protein_coding	11.0508	10.1047	10.6673	9.19097
ENSG00000014138.8_3	POLA2	chr11:65029233-65073060	+	protein_coding	6.72582	1.92811	7.94878	1.43844
ENSG00000014164.6_2	ZC3H3	chr8:144519825-144623623	-	protein_coding	5.97263	5.71431	6.41028	7.40307
ENSG00000014216.15_4	CAPN1	chr11:64948037-64979477	+	protein_coding	77.6962	21.1775	71.8688	18.7439
ENSG00000014257.15_2	ACPP	chr3:132036211-132087142	+	protein_coding	1.7719	8.20683	1.6424	9.18113
ENSG00000014641.17_2	MDH1	chr2:63815743-63834331	+	protein_coding	31.318	18.8617	30.5704	20.4346
ENSG00000014824.13_3	SLC30A9	chr4:41992489-42092474	+	protein_coding	6.58458	12.1596	7.4794	10.5568
ENSG00000014914.20_2	MTMR11	chr1:149900543-149908762	-	protein_coding	3.96862	2.35336	2.31599	1.42301
ENSG00000014919.12_2	COX15	chr10:101471601-101491857	-	protein_coding	9.78019	5.5033	8.71207	5.48171
ENSG00000015153.14_2	YAF2	chr12:42550906-42632151	-	protein_coding	0.839775	2.24845	0.925395	1.17942
ENSG00000015171.19_3	ZMYND11	chr10:180405-300577	+	protein_coding	11.5349	12.3076	11.2961	9.16747
ENSG00000015475.18_2	BID	chr22:18216904-18257536	-	protein_coding	8.77634	6.49266	9.69703	6.64617
ENSG00000015479.18_3	MATR3	chr5:138629337-138667366	+	protein_coding	11.7017	8.14186	8.21931	9.30933
ENSG00000015532.9_2	XYLT2	chr17:48423453-48440499	+	protein_coding	3.7892	8.33751	5.28704	9.36655
ENSG00000015568.12_2	RGPD5	chr2:110550335-110615272	+	protein_coding	1.12984	2.25863	1.41393	2.55294
ENSG00000015676.17_2	NUDCD3	chr7:44418720-44530479	-	protein_coding	8.6299	2.4998	10.2953	6.57398
ENSG00000016082.14_2	ISL1	chr5:50679225-50690572	+	protein_coding	0.565835	0.0218392	0.666827	0.0254176
ENSG00000016402.13_3	IL20RA	chr6:137321108-137366317	-	protein_coding	3.29158	0.0628517	2.75655	0.0763001
ENSG00000016602.9_2	CLCA4	chr1:87012761-87046437	+	protein_coding	1.58354	0	1.65733	0
ENSG00000016864.18_3	GLT8D1	chr3:52728504-52740048	-	protein_coding	6.7122	8.33484	5.46616	7.61946
ENSG00000017260.19_4	ATP2C1	chr3:130569439-130735556	+	protein_coding	17.1091	22.2556	16.4844	25.9483
ENSG00000017483.14_3	SLC38A5	chrX:48316920-48328644	-	protein_coding	11.9843	0.500103	14.4259	0.536117
ENSG00000017797.12_3	RALBP1	chr18:9475007-9538114	+	protein_coding	11.3116	13.1044	11.673	13.5893
ENSG00000018189.12_3	RUFY3	chr4:71569921-71673032	+	protein_coding	1.78164	5.15364	1.75813	4.03308
ENSG00000018236.14_4	CNTN1	chr12:41086244-41466220	+	protein_coding	17.9748	0.458315	24.7435	0.509221
ENSG00000018408.14_3	WWTR1	chr3:149235022-149454501	-	protein_coding	8.08692	13.8816	9.38821	14.1055
ENSG00000018510.13_3	AGPS	chr2:178257372-178424027	+	protein_coding	15.6148	7.59211	18.4205	7.08738
ENSG00000018610.13_2	CXorf56	chrX:118672112-118699371	-	protein_coding	6.86551	4.73751	8.61253	5.40171
ENSG00000018699.11_2	TTC27	chr2:32853099-33046118	+	protein_coding	8.48632	5.95762	7.91358	5.55562
ENSG00000019144.18_3	PHLDB1	chr11:118477155-118528748	+	protein_coding	2.68865	3.26388	3.11569	3.09568
ENSG00000019186.9_2	CYP24A1	chr20:52769988-52790512	-	protein_coding	2.90597	0	4.93477	0
ENSG00000019485.13_3	PRDM11	chr11:45117357-45256661	+	protein_coding	1.03729	0.311559	1.41925	0.400191
ENSG00000019549.9_2	SNAI2	chr8:49830327-49834299	-	protein_coding	23.1197	31.1012	26.0674	23.8227
ENSG00000019582.14_3	CD74	chr5:149781200-149792492	-	protein_coding	1.35272	0.0451014	0.495183	0.0719353
ENSG00000019995.6_3	ZRANB1	chr10:126630692-126676758	+	protein_coding	7.05197	10.8512	7.38634	11.4165
ENSG00000020129.15_2	NCDN	chr1:36023074-36032875	+	protein_coding	5.10385	9.46576	7.95184	9.24551
ENSG00000020256.19_3	ZFP64	chr20:50668202-50820847	-	protein_coding	8.77547	2.92781	8.12214	3.02188
ENSG00000020426.10_3	MNAT1	chr14:61201460-61436671	+	protein_coding	6.95781	5.24562	7.45025	6.28717
ENSG00000020922.12_3	MRE11	chr11:94148744-94227074	-	protein_coding	10.4823	2.53735	9.22259	1.71262
ENSG00000021355.12_2	SERPINB1	chr6:2832566-2842240	-	protein_coding	52.1351	14.1659	27.7723	17.6936
ENSG00000021574.11_2	SPAST	chr2:32288680-32382706	+	protein_coding	2.72282	1.69911	2.39338	2.02274
ENSG00000021762.19_3	OSBPL5	chr11:3108346-3187969	-	protein_coding	3.62965	3.50418	2.8347	2.7608
ENSG00000021776.10_3	AQR	chr15:35143983-35262040	-	protein_coding	7.66848	3.80254	7.745	4.0661
ENSG00000021826.14_3	CPS1	chr2:211342406-211543831	+	protein_coding	0.636727	0.634466	0.584263	0.612067
ENSG00000022277.12_3	RTFDC1	chr20:55043641-55094505	+	protein_coding	19.0948	16.7969	25.9861	19.4945
ENSG00000022556.15_3	NLRP2	chr19:55464498-55512510	+	protein_coding	12.923	0.0681756	16.2576	0
ENSG00000022567.9_3	SLC45A4	chr8:142217265-142318404	-	protein_coding	0.416586	0.696367	0.501104	1.2389
ENSG00000022840.15_3	RNF10	chr12:120971283-121015397	+	protein_coding	13.3981	17.9291	14.8597	22.5182
ENSG00000022976.15_3	ZNF839	chr14:102783714-102809039	+	protein_coding	1.41738	1.49028	1.33973	1.53751
ENSG00000023041.11_3	ZDHHC6	chr10:114184186-114206675	-	protein_coding	8.40088	9.67974	11.009	11.3036
ENSG00000023191.16_2	RNH1	chr11:494512-507300	-	protein_coding	9.08354	14.3196	9.05486	15.9122
ENSG00000023228.13_3	NDUFS1	chr2:206979541-207024327	-	protein_coding	11.7995	7.88406	10.4961	8.0153
ENSG00000023287.12_3	RB1CC1	chr8:53535016-53658403	-	protein_coding	27.4712	13.8001	20.4023	12.3848
ENSG00000023318.7_3	ERP44	chr9:102741461-102861322	-	protein_coding	22.4911	28.3091	22.6586	30.321
ENSG00000023330.14_2	ALAS1	chr3:52232102-52248343	+	protein_coding	12.7108	16.1496	13.1821	20.9022
ENSG00000023445.13_2	BIRC3	chr11:102188181-102210134	+	protein_coding	6.30522	2.75132	4.48939	2.95308
ENSG00000023516.8_2	AKAP11	chr13:42846289-42897403	+	protein_coding	10.6395	12.224	10.5838	9.3104
ENSG00000023572.8_2	GLRX2	chr1:193065598-193075244	-	protein_coding	14.542	11.3915	13.4242	10.3494
ENSG00000023608.4_3	SNAPC1	chr14:62229075-62263146	+	protein_coding	9.19923	20.7951	7.10182	17.1292
ENSG00000023697.12_3	DERA	chr12:16064106-16190216	+	protein_coding	11.7532	4.20732	11.4808	3.24047
ENSG00000023734.10_3	STRAP	chr12:16035325-16056412	+	protein_coding	42.2621	74.9735	57.6872	70.1553
ENSG00000023839.10_2	ABCC2	chr10:101542489-101611949	+	protein_coding	0.778502	0.590388	1.04137	0.429987
ENSG00000023892.10_2	DEF6	chr6:35265629-35289548	+	protein_coding	11.275	0.35203	9.60026	0.286684
ENSG00000023909.9_2	GCLM	chr1:94350761-94375012	-	protein_coding	15.9101	18.589	17.792	22.9132
ENSG00000024048.10_2	UBR2	chr6:42531800-42661242	+	protein_coding	12.354	8.77769	10.7075	9.66563
ENSG00000024422.11_3	EHD2	chr19:48216600-48246391	+	protein_coding	56.2988	63.7418	35.5213	62.5198
ENSG00000024526.16_3	DEPDC1	chr1:68939835-68962904	-	protein_coding	8.80722	2.26413	10.6229	1.19929
ENSG00000024862.17_3	CCDC28A	chr6:139094646-139114456	+	protein_coding	9.50458	6.55467	5.57233	6.89766
ENSG00000025156.12_2	HSF2	chr6:122720691-122754264	+	protein_coding	4.60346	4.09943	4.02626	3.98198
ENSG00000025293.16_3	PHF20	chr20:34359896-34538303	+	protein_coding	6.3089	7.35431	6.06432	6.38176
ENSG00000025434.18_3	NR1H3	chr11:47269851-47290583	+	protein_coding	2.18402	0.547422	1.59433	0.44319
ENSG00000025708.13_3	TYMP	chr22:50964181-50968485	-	protein_coding	13.1431	11.3488	6.48493	15.3083
ENSG00000025770.18_2	NCAPH2	chr22:50946645-50961901	+	protein_coding	9.5604	4.39909	9.69374	4.73979
ENSG00000025772.7_2	TOMM34	chr20:43570771-43589127	-	protein_coding	37.1554	31.2272	50.3479	33.2586
ENSG00000025796.13_2	SEC63	chr6:108188960-108279393	-	protein_coding	10.5606	22.4803	8.7622	23.4249
ENSG00000025800.13_3	KPNA6	chr1:32573639-32642169	+	protein_coding	7.97834	15.6862	16.7627	16.8757
ENSG00000026025.15_3	VIM	chr10:17270258-17279592	+	protein_coding	1.41984	499.133	1.38037	540.64
ENSG00000026036.21_3	RTEL1-TNFRSF6B	chr20:62290653-62330037	+	protein_coding	1.73438	0.472813	1.73079	0.203571
ENSG00000026103.21_3	FAS	chr10:90750339-90775542	+	protein_coding	2.68773	20.0467	2.99556	21.1122
ENSG00000026297.15_3	RNASET2	chr6:167342992-167370679	-	protein_coding	1.51781	1.52187	1.18548	1.90069
ENSG00000026508.17_4	CD44	chr11:35160417-35253949	+	protein_coding	75.9261	93.8415	73.5688	88.448
ENSG00000026950.16_3	BTN3A1	chr6:26402465-26415444	+	protein_coding	0.993975	1.80874	1.0912	2.59382
ENSG00000027001.9_3	MIPEP	chr13:24304328-24463558	-	protein_coding	14.3899	3.52146	14.3053	4.71336
ENSG00000027075.14_3	PRKCH	chr14:61654277-62017694	+	protein_coding	3.80628	0.175451	4.2128	0.0760959
ENSG00000027697.13_3	IFNGR1	chr6:137518621-137540586	-	protein_coding	51.4744	22.8075	50.1875	26.25
ENSG00000027847.13_3	B4GALT7	chr5:177027101-177037348	+	protein_coding	1.66778	4.33906	1.79304	3.91657
ENSG00000028116.16_3	VRK2	chr2:58134786-58387055	+	protein_coding	7.85267	10.1184	7.64812	7.05351
ENSG00000028203.17_2	VEZT	chr12:95611522-95696566	+	protein_coding	7.33416	5.22542	6.53827	4.90425
ENSG00000028310.17_3	BRD9	chr5:850406-892939	-	protein_coding	2.8342	2.96834	2.61533	2.7676
ENSG00000028528.14_3	SNX1	chr15:64386322-64438289	+	protein_coding	12.6041	9.2646	12.9173	9.75718
ENSG00000028839.9_3	TBPL1	chr6:134273308-134311570	+	protein_coding	2.88639	4.13759	3.24046	4.72784
ENSG00000029153.14_3	ARNTL2	chr12:27485787-27578222	+	protein_coding	10.3866	5.19564	10.9512	4.7173
ENSG00000029363.16_3	BCLAF1	chr6:136577765-136610989	-	protein_coding	12.8411	11.3422	12.752	9.88553
ENSG00000029364.11_2	SLC39A9	chr14:69864732-69929105	+	protein_coding	15.205	7.05129	17.649	9.24033
ENSG00000029534.19_3	ANK1	chr8:41510739-41754280	-	protein_coding	2.06533	2.70158	1.61983	2.24878
ENSG00000029639.10_2	TFB1M	chr6:155578643-155635627	-	protein_coding	5.57776	2.61512	6.19213	2.70226
ENSG00000029725.16_3	RABEP1	chr17:5185560-5289132	+	protein_coding	11.1159	14.1997	10.7275	12.7024
ENSG00000029993.14_3	HMGB3	chrX:150148982-150159248	+	protein_coding	18.2557	3.20658	19.1204	2.99331
ENSG00000030066.13_3	NUP160	chr11:47799639-47870107	-	protein_coding	14.9328	3.39362	15.3878	3.05746
ENSG00000030110.12_2	BAK1	chr6:33540324-33548070	-	protein_coding	22.8888	9.72178	22.0672	14.6549
ENSG00000030419.16_3	IKZF2	chr2:213864415-214017151	-	protein_coding	1.78205	0.393109	1.31914	0.727394
ENSG00000030582.17_3	GRN	chr17:42422454-42430470	+	protein_coding	35.1356	44.5451	38.0678	54.6841
ENSG00000031003.10_3	FAM13B	chr5:137273649-137387650	-	protein_coding	6.04954	14.752	7.84906	14.5408
ENSG00000031691.6_2	CENPQ	chr6:49431091-49460820	+	protein_coding	7.48173	2.40709	7.42943	1.1916
ENSG00000031698.12_2	SARS	chr1:109756540-109780791	+	protein_coding	29.672	40.5592	30.6246	45.9934
ENSG00000031823.14_3	RANBP3	chr19:5916150-5978153	-	protein_coding	5.2755	6.05512	4.86707	5.8647
ENSG00000032219.18_2	ARID4A	chr14:58765103-58840605	+	protein_coding	6.92853	3.40716	5.19487	3.0129
ENSG00000032389.12_4	EIPR1	chr2:3192696-3381653	-	protein_coding	3.66232	2.87599	3.65729	2.96156
ENSG00000032444.15_3	PNPLA6	chr19:7598890-7626650	+	protein_coding	8.85027	9.32678	8.66724	11.3836
ENSG00000032742.17_3	IFT88	chr13:21141208-21265576	+	protein_coding	3.88969	1.42007	3.45196	1.45007
ENSG00000033011.11_3	ALG1	chr16:5083961-5137380	+	protein_coding	3.56968	4.91277	5.44254	5.65457
ENSG00000033030.13_2	ZCCHC8	chr12:122956147-122985620	-	protein_coding	3.02919	1.655	2.81829	1.46532
ENSG00000033050.7_2	ABCF2	chr7:150904923-150924316	-	protein_coding	13.5753	20.3797	17.3506	24.2999
ENSG00000033100.16_3	CHPF2	chr7:150929575-150935913	+	protein_coding	9.39526	29.256	13.4804	28.4637
ENSG00000033170.16_3	FUT8	chr14:65877310-66210839	+	protein_coding	2.1281	7.42211	2.48434	7.14522
ENSG00000033178.12_2	UBA6	chr4:68478370-68566897	-	protein_coding	6.3921	11.1334	6.22925	9.77777
ENSG00000033627.16_3	ATP6V0A1	chr17:40610862-40674629	+	protein_coding	4.63791	4.39612	4.68887	5.95688
ENSG00000033800.13_2	PIAS1	chr15:68346517-68490941	+	protein_coding	7.99975	4.23127	6.92263	4.1789
ENSG00000033867.16_3	SLC4A7	chr3:27414212-27525911	-	protein_coding	2.70237	11.988	2.50597	8.78993
ENSG00000034152.18_3	MAP2K3	chr17:21187984-21218552	+	protein_coding	14.2053	42.9065	10.7127	48.001
ENSG00000034510.5_2	TMSB10	chr2:85132749-85133799	+	protein_coding	746.117	1527.8	659.39	1540.59
ENSG00000034533.11_2	ASTE1	chr3:130732719-130746493	-	protein_coding	3.56463	1.24559	2.45471	1.24343
ENSG00000034677.12_3	RNF19A	chr8:101269288-101348446	-	protein_coding	9.72542	9.6175	7.3597	9.54606
ENSG00000034693.14_3	PEX3	chr6:143771944-143811147	+	protein_coding	11.8289	9.09828	8.47963	7.58126
ENSG00000034713.7_2	GABARAPL2	chr16:75600249-75611779	+	protein_coding	19.9854	16.9427	23.5838	25.6371
ENSG00000035115.21_3	SH3YL1	chr2:217730-266398	-	protein_coding	3.92219	0.910052	3.14059	0.66796
ENSG00000035141.7_2	FAM136A	chr2:70523107-70529222	-	protein_coding	8.80325	7.89732	11.142	8.47301
ENSG00000035403.17_3	VCL	chr10:75754951-75881121	+	protein_coding	19.745	39.7292	25.2107	35.494
ENSG00000035499.12_2	DEPDC1B	chr5:59892739-59996017	-	protein_coding	8.98039	0.430574	7.95161	0.203032
ENSG00000035664.11_4	DAPK2	chr15:64199235-64364232	-	protein_coding	1.72027	0.301747	1.60306	0.240471
ENSG00000035681.7_3	NSMAF	chr8:59496063-59572403	-	protein_coding	6.21674	7.64843	8.36962	8.95272
ENSG00000035687.9_3	ADSS	chr1:244571796-244615436	-	protein_coding	31.4881	19.5502	38.0567	21.8135
ENSG00000035862.12_3	TIMP2	chr17:76849059-76921469	-	protein_coding	3.14911	75.3256	2.93653	80.9919
ENSG00000035928.15_3	RFC1	chr4:39289076-39367995	-	protein_coding	8.44936	8.33963	7.77901	8.06287
ENSG00000036054.12_2	TBC1D23	chr3:99979844-100044095	+	protein_coding	10.0241	16.1678	12.3054	14.7375
ENSG00000036257.12_3	CUL3	chr2:225334867-225450114	-	protein_coding	6.03553	6.48349	6.97781	6.8142
ENSG00000036549.12_3	ZZZ3	chr1:78028101-78149104	-	protein_coding	4.28381	4.29407	4.00263	3.07747
ENSG00000037042.8_2	TUBG2	chr17:40811323-40819024	+	protein_coding	22.1592	5.32548	28.6504	5.03956
ENSG00000037241.7_3	RPL26L1	chr5:172385732-172396774	+	protein_coding	19.7366	19.2823	20.4005	14.1786
ENSG00000037474.14_2	NSUN2	chr5:6599352-6633404	-	protein_coding	18.8444	17.5019	18.9769	20.0093
ENSG00000037637.10_3	FBXO42	chr1:16573334-16678949	-	protein_coding	3.63331	3.45916	3.29389	3.85716
ENSG00000037749.11_3	MFAP3	chr5:153418466-153600038	+	protein_coding	5.82091	7.01799	5.58207	5.62623
ENSG00000037757.13_3	MRI1	chr19:13875346-13885096	+	protein_coding	11.6088	2.94893	11.8358	2.53708
ENSG00000037897.16_3	METTL1	chr12:58162254-58166576	-	protein_coding	3.85999	3.04315	4.69548	3.00858
ENSG00000037965.5_3	HOXC8	chr12:54402890-54406146	+	protein_coding	1.49151	0.017728	1.5346	0.05972
ENSG00000038002.8_2	AGA	chr4:178351924-178363657	-	protein_coding	4.45632	14.981	5.27086	15.4478
ENSG00000038210.12_3	PI4K2B	chr4:25235597-25280714	+	protein_coding	11.597	13.6024	11.8009	11.6427
ENSG00000038219.12_2	BOD1L1	chr4:13570362-13629347	-	protein_coding	4.76123	6.6316	3.84485	6.09521
ENSG00000038274.16_2	MAT2B	chr5:162930120-162946342	+	protein_coding	20.2247	10.4928	18.5327	10.5378
ENSG00000038358.14_3	EDC4	chr16:67906926-67918406	+	protein_coding	12.5067	6.57329	11.4492	6.56749
ENSG00000038382.18_2	TRIO	chr5:14143811-14532237	+	protein_coding	4.42104	21.2004	5.10525	16.6576
ENSG00000038532.14_3	CLEC16A	chr16:11038345-11276046	+	protein_coding	2.43299	2.26676	2.5257	2.34013
ENSG00000039068.18_3	CDH1	chr16:68771128-68869451	+	protein_coding	49.8676	0.020243	59.573	0.0237184
ENSG00000039123.15_3	SKIV2L2	chr5:54603588-54721409	+	protein_coding	15.2515	8.7257	16.6371	8.61467
ENSG00000039319.16_3	ZFYVE16	chr5:79703832-79775169	+	protein_coding	3.39505	4.36108	3.43786	3.10225
ENSG00000039523.19_4	RIPOR1	chr16:67552321-67580691	+	protein_coding	5.36091	10.7235	4.65552	10.908
ENSG00000039560.13_2	RAI14	chr5:34656342-34832732	+	protein_coding	2.75842	44.3169	3.17988	37.363
ENSG00000039650.11_3	PNKP	chr19:50363139-50381608	-	protein_coding	4.89477	2.07682	4.35352	1.85743
ENSG00000040199.18_3	PHLPP2	chr16:71671738-71758604	-	protein_coding	3.45259	2.251	5.17269	2.70076
ENSG00000040275.16_3	SPDL1	chr5:169010638-169031782	+	protein_coding	7.7908	8.94602	7.24259	6.75232
ENSG00000040341.17_4	STAU2	chr8:74332604-74659943	-	protein_coding	3.91648	3.28583	3.96346	3.06924
ENSG00000040487.12_3	PQLC2	chr1:19638820-19655794	+	protein_coding	3.71429	4.97542	3.60104	6.1319
ENSG00000040531.14_3	CTNS	chr17:3539762-3564836	+	protein_coding	3.09785	4.12267	3.42344	5.69194
ENSG00000040608.13_3	RTN4R	chr22:20228938-20270769	-	protein_coding	1.73578	0.0752747	2.33938	0.192843
ENSG00000040633.12_3	PHF23	chr17:7138347-7143041	-	protein_coding	16.0792	14.3124	17.6121	16.5806
ENSG00000040933.15_2	INPP4A	chr2:99061317-99210853	+	protein_coding	0.802832	1.20052	1.0041	1.15667
ENSG00000041353.9_3	RAB27B	chr18:52385091-52562747	+	protein_coding	15.298	6.87467	10.2103	4.23995
ENSG00000041357.15_2	PSMA4	chr15:78832747-78844761	+	protein_coding	21.8755	9.21762	24.4434	10.2626
ENSG00000041802.10_2	LSG1	chr3:194361517-194393206	-	protein_coding	12.413	11.5808	16.1406	13.515
ENSG00000041880.14_3	PARP3	chr3:51976361-51982883	+	protein_coding	1.51295	8.18653	1.83288	7.8853
ENSG00000041982.15_3	TNC	chr9:117781857-117880536	-	protein_coding	5.51879	148.353	9.75633	154.946
ENSG00000041988.15_4	THAP3	chr1:6684926-6695646	+	protein_coding	2.00437	3.07428	1.93603	2.11044
ENSG00000042088.13_3	TDP1	chr14:90421283-90511112	+	protein_coding	4.13787	2.03655	5.09641	1.93335
ENSG00000042286.14_2	AIFM2	chr10:71857979-71892690	-	protein_coding	6.79625	5.81406	6.89455	5.69746
ENSG00000042317.16_3	SPATA7	chr14:88851268-88936694	+	protein_coding	0.774893	0.658354	0.995593	0.837565
ENSG00000042429.11_3	MED17	chr11:93517393-93548129	+	protein_coding	2.02741	1.63642	1.96041	1.80397
ENSG00000042445.13_3	RETSAT	chr2:85569211-85581743	-	protein_coding	10.739	12.305	6.352	13.5807
ENSG00000042493.15_2	CAPG	chr2:85621871-85645555	-	protein_coding	38.1662	8.51486	35.8963	5.31051
ENSG00000042753.11_2	AP2S1	chr19:47341393-47354249	-	protein_coding	36.4947	65.0343	36.3783	62.744
ENSG00000043039.6_2	BARX2	chr11:129245835-129322174	+	protein_coding	19.7701	0	17.1543	0
ENSG00000043093.13_3	DCUN1D1	chr3:182655862-182703741	-	protein_coding	9.03185	6.64417	7.57708	6.57967
ENSG00000043143.20_2	JADE2	chr5:133860003-133918920	+	protein_coding	10.6141	8.60187	9.29616	9.70657
ENSG00000043355.11_3	ZIC2	chr13:100634026-100639027	+	protein_coding	0.572203	0	0.772464	0.0441151
ENSG00000043514.15_2	TRIT1	chr1:40306694-40349183	-	protein_coding	7.17936	4.30952	6.78189	4.39866
ENSG00000044090.8_2	CUL7	chr6:43005355-43021683	-	protein_coding	3.24466	9.48306	3.37672	9.68419
ENSG00000044115.20_3	CTNNA1	chr5:137946656-138270723	+	protein_coding	36.3119	40.5666	36.4073	45.3423
ENSG00000044446.11_2	PHKA2	chrX:18910418-19002716	-	protein_coding	3.29164	1.38286	2.46352	1.19304
ENSG00000044574.7_2	HSPA5	chr9:127997132-128003609	-	protein_coding	167.271	686.124	166.683	1102.01
ENSG00000046604.12_2	DSG2	chr18:29078006-29128971	+	protein_coding	63.8524	0	89.549	0
ENSG00000046647.13_2	GEMIN8	chrX:14026398-14048012	-	protein_coding	3.78433	2.09376	3.84388	1.34759
ENSG00000046651.14_3	OFD1	chrX:13752864-13787472	+	protein_coding	7.53212	1.95791	6.28015	2.15936
ENSG00000047056.14_2	WDR37	chr10:1095478-1178237	+	protein_coding	3.41371	7.2267	7.68427	9.54452
ENSG00000047188.15_2	YTHDC2	chr5:112849380-112930982	+	protein_coding	4.94568	2.69917	5.06094	2.16936
ENSG00000047230.14_2	CTPS2	chrX:16606126-16731059	-	protein_coding	4.17167	1.37867	5.25702	1.41597
ENSG00000047249.17_4	ATP6V1H	chr8:54628117-54756118	-	protein_coding	11.0908	11.8732	12.0484	11.1808
ENSG00000047315.15_2	POLR2B	chr4:57843888-57897334	+	protein_coding	17.6565	19.4655	18.0896	23.1301
ENSG00000047346.12_3	FAM214A	chr15:52873514-53002014	-	protein_coding	4.22253	4.83913	4.42872	4.02367
ENSG00000047365.11_3	ARAP2	chr4:35949843-36246131	-	protein_coding	1.70517	0	1.70626	0.00400791
ENSG00000047410.13_2	TPR	chr1:186280784-186344825	-	protein_coding	30.0647	10.3768	22.2737	7.21914
ENSG00000047578.12_4	KIAA0556	chr16:27561454-27791690	+	protein_coding	4.67011	4.37879	4.78352	4.91208
ENSG00000047579.19_2	DTNBP1	chr6:15523032-15663289	-	protein_coding	3.85196	2.99064	4.08519	3.59537
ENSG00000047621.11_3	C12orf4	chr12:4596894-4647674	-	protein_coding	2.65279	4.60664	3.85614	4.81245
ENSG00000047634.14_3	SCML1	chrX:17755569-17773108	+	protein_coding	3.49916	5.56583	4.15109	4.46609
ENSG00000047644.18_3	WWC3	chrX:9983602-10112518	+	protein_coding	4.6515	9.03443	7.1129	10.1046
ENSG00000047849.21_4	MAP4	chr3:47892180-48130762	-	protein_coding	11.5607	33.021	15.3404	36.3165
ENSG00000047932.13_3	GOPC	chr6:117881432-117923705	-	protein_coding	20.8623	31.3528	24.6268	24.5976
ENSG00000048028.11_3	USP28	chr11:113668596-113746292	-	protein_coding	11.4145	3.15585	13.9461	3.48558
ENSG00000048052.21_3	HDAC9	chr7:18126572-19042039	+	protein_coding	1.9827	2.44767	1.0864	3.01417
ENSG00000048140.17_3	TSPAN17	chr5:176074388-176086055	+	protein_coding	7.04455	5.50013	4.6001	15.2806
ENSG00000048162.20_3	NOP16	chr5:175810941-175815976	-	protein_coding	7.20981	7.55004	7.32866	6.82806
ENSG00000048342.15_3	CC2D2A	chr4:15471489-15603180	+	protein_coding	1.30287	2.51726	1.21864	2.24489
ENSG00000048392.11_2	RRM2B	chr8:103216730-103251346	-	protein_coding	3.27193	21.5564	3.76678	20.3512
ENSG00000048405.9_3	ZNF800	chr7:126986844-127071978	-	protein_coding	2.28833	5.25777	3.32757	5.37624
ENSG00000048471.13_3	SNX29	chr16:12070594-12668146	+	protein_coding	2.41846	4.01673	2.72392	4.04638
ENSG00000048544.5_2	MRPS10	chr6:42174539-42185603	-	protein_coding	18.026	25.3216	22.0289	26.5359
ENSG00000048649.13_3	RSF1	chr11:77371041-77532063	-	protein_coding	7.13068	3.86005	5.8524	3.45465
ENSG00000048707.13_3	VPS13D	chr1:12290124-12572099	+	protein_coding	10.4367	5.29331	9.60913	5.29422
ENSG00000048828.16_3	FAM120A	chr9:96214004-96328389	+	protein_coding	45.6296	31.0405	41.8511	31.9786
ENSG00000048991.16_2	R3HDM1	chr2:136289025-136482840	+	protein_coding	5.5115	3.64907	6.10907	3.87068
ENSG00000049130.14_2	KITLG	chr12:88886570-88974628	-	protein_coding	33.7806	25.4209	31.2247	14.7889
ENSG00000049167.13_3	ERCC8	chr5:60169658-60240900	-	protein_coding	2.8995	1.85243	3.32284	1.87064
ENSG00000049239.12_2	H6PD	chr1:9294834-9331396	+	protein_coding	6.96001	9.00303	5.09707	8.78549
ENSG00000049245.12_3	VAMP3	chr1:7831329-7841492	+	protein_coding	42.213	76.6748	50.6802	88.2152
ENSG00000049246.14_2	PER3	chr1:7844380-7905237	+	protein_coding	0.704782	1.05662	0.294766	0.834716
ENSG00000049283.17_3	EPN3	chr17:48609904-48621111	+	protein_coding	5.63269	0	5.96057	0
ENSG00000049449.8_3	RCN1	chr11:31833939-32127301	+	protein_coding	11.8552	69.9049	10.9992	86.3278
ENSG00000049541.10_3	RFC2	chr7:73645829-73668788	-	protein_coding	14.9916	5.64414	16.4712	4.36327
ENSG00000049618.22_3	ARID1B	chr6:157098508-157531913	+	protein_coding	1.13054	1.32525	1.6995	0.970068
ENSG00000049656.13_2	CLPTM1L	chr5:1317859-1345214	-	protein_coding	8.4941	20.1889	9.72228	24.4633
ENSG00000049759.17_3	NEDD4L	chr18:55711599-56068772	+	protein_coding	4.49289	5.61164	5.29424	4.83967
ENSG00000049769.12_3	PPP1R3F	chrX:49126306-49157940	+	protein_coding	1.41715	1.92984	1.72616	3.3092
ENSG00000049860.13_3	HEXB	chr5:73935848-74018472	+	protein_coding	10.9549	29.2402	11.1197	29.9142
ENSG00000049883.14_3	PTCD2	chr5:71616194-71664222	+	protein_coding	1.32969	1.02249	1.25375	1.0771
ENSG00000050130.17_2	JKAMP	chr14:59951161-59972128	+	protein_coding	6.87884	16.1584	5.23228	13.5702
ENSG00000050165.17_2	DKK3	chr11:11984653-12031316	-	protein_coding	7.35034	80.2493	13.2302	85.9028
ENSG00000050327.14_3	ARHGEF5	chr7:144052381-144077725	+	protein_coding	7.44128	6.66083	8.02038	7.00209
ENSG00000050344.8_2	NFE2L3	chr7:26191860-26226745	+	protein_coding	2.43151	2.36279	2.10344	2.64652
ENSG00000050393.11_3	MCUR1	chr6:13786789-13814800	-	protein_coding	4.80308	7.37796	4.87342	7.72505
ENSG00000050405.13_3	LIMA1	chr12:50569571-50677329	-	protein_coding	28.0919	43.4635	30.4517	34.5206
ENSG00000050426.15_4	LETMD1	chr12:51441745-51454207	+	protein_coding	4.74434	2.52268	4.30962	2.49714
ENSG00000050748.17_4	MAPK9	chr5:179660143-179719099	-	protein_coding	5.8803	5.79559	6.08133	5.47414
ENSG00000050820.16_4	BCAR1	chr16:75262085-75301951	-	protein_coding	6.63801	10.3233	6.56857	11.6604
ENSG00000051009.10_2	FAM160A2	chr11:6232565-6255941	-	protein_coding	5.77466	2.91025	4.78775	3.10489
ENSG00000051108.14_4	HERPUD1	chr16:56965960-56978775	+	protein_coding	8.816	21.8446	7.38402	46.5798
ENSG00000051128.18_3	HOMER3	chr19:19040010-19052070	-	protein_coding	12.6585	20.2178	15.4582	15.6549
ENSG00000051180.16_2	RAD51	chr15:40986972-41024537	+	protein_coding	12.1314	1.91344	10.7319	1.29025
ENSG00000051341.13_2	POLQ	chr3:121150274-121265488	-	protein_coding	5.66714	0.886151	4.49728	0.343847
ENSG00000051382.8_2	PIK3CB	chr3:138371541-138553780	-	protein_coding	6.09072	3.06368	6.83056	3.34907
ENSG00000051523.10_3	CYBA	chr16:88709691-88717560	-	protein_coding	16.6422	32.1779	19.194	33.7598
ENSG00000051596.9_3	THOC3	chr5:175344876-175461683	-	protein_coding	10.0524	5.33421	8.79134	4.87338
ENSG00000051620.10_2	HEBP2	chr6:138724668-138743334	+	protein_coding	6.42084	8.28021	6.78184	8.97354
ENSG00000051825.14_4	MPHOSPH9	chr12:123636867-123728561	-	protein_coding	1.99082	0.887127	1.77337	0.569712
ENSG00000052126.14_3	PLEKHA5	chr12:19282686-19529334	+	protein_coding	2.33665	2.05607	1.9396	1.82506
ENSG00000052344.15_2	PRSS8	chr16:31142754-31147083	-	protein_coding	13.3222	0	16.0227	0.0361812
ENSG00000052723.11_3	SIKE1	chr1:115312100-115323306	-	protein_coding	7.2711	5.99154	6.15921	6.24197
ENSG00000052749.13_4	RRP12	chr10:99116115-99185833	-	protein_coding	4.20308	5.02101	3.92967	5.33197
ENSG00000052795.12_3	FNIP2	chr4:159690290-159829201	+	protein_coding	1.60608	3.34991	1.24083	3.73999
ENSG00000052802.12_3	MSMO1	chr4:166248775-166264312	+	protein_coding	11.6352	14.9888	19.5227	17.9965
ENSG00000052841.14_3	TTC17	chr11:43380482-43516483	+	protein_coding	5.58766	6.87247	6.05655	7.56107
ENSG00000053254.15_3	FOXN3	chr14:89591215-90085493	-	protein_coding	3.26762	2.75417	2.57871	3.05464
ENSG00000053371.12_3	AKR7A2	chr1:19630459-19638640	-	protein_coding	18.2332	9.14456	13.2685	9.10541
ENSG00000053372.4_2	MRTO4	chr1:19578033-19586622	+	protein_coding	14.7033	15.6881	19.8495	17.2148
ENSG00000053501.12_2	USE1	chr19:17326155-17330638	+	protein_coding	3.33278	3.01227	2.88272	2.65859
ENSG00000053747.15_3	LAMA3	chr18:21269407-21535030	+	protein_coding	37.6711	1.72023	41.8251	1.45566
ENSG00000053770.11_3	AP5M1	chr14:57735627-57765460	+	protein_coding	6.78096	3.46693	5.99894	3.60017
ENSG00000053900.10_2	ANAPC4	chr4:25378835-25420120	+	protein_coding	3.24372	2.95612	2.34182	2.4499
ENSG00000054116.11_2	TRAPPC3	chr1:36602171-36621654	-	protein_coding	9.68589	12.0513	10.3988	13.9847
ENSG00000054118.13_3	THRAP3	chr1:36690017-36770958	+	protein_coding	42.5163	29.0976	47.8345	25.7847
ENSG00000054148.17_3	PHPT1	chr9:139743176-139745479	+	protein_coding	19.3776	31.5667	23.5295	24.7519
ENSG00000054179.11_3	ENTPD2	chr9:139942550-139948497	-	protein_coding	0.962419	0	0.69407	0
ENSG00000054267.21_3	ARID4B	chr1:235294949-235491534	-	protein_coding	5.47039	3.96112	4.22381	5.06366
ENSG00000054277.13_3	OPN3	chr1:241753404-241840678	-	protein_coding	12.0538	6.39818	12.3517	4.8101
ENSG00000054282.15_2	SDCCAG8	chr1:243419336-243663394	+	protein_coding	5.42346	3.88194	5.67213	3.34334
ENSG00000054392.12_3	HHAT	chr1:210501596-210849638	+	protein_coding	0.476595	1.40905	0.929203	1.58168
ENSG00000054523.17_3	KIF1B	chr1:10270863-10441661	+	protein_coding	7.23681	7.21878	8.59737	8.08128
ENSG00000054598.6_2	FOXC1	chr6:1610207-1614132	+	protein_coding	8.41581	4.67256	12.9136	4.9631
ENSG00000054611.13_2	TBC1D22A	chr22:47158514-47571342	+	protein_coding	5.95981	5.05713	5.82405	5.9684
ENSG00000054654.16_3	SYNE2	chr14:64319701-64693151	+	protein_coding	14.7672	0.283986	9.80384	0.112718
ENSG00000054690.13_2	PLEKHH1	chr14:68000018-68056329	+	protein_coding	0.577146	0	0.91744	0.0437597
ENSG00000054793.13_3	ATP9A	chr20:50213053-50385173	-	protein_coding	5.39165	9.52814	13.946	9.30712
ENSG00000054965.10_2	FAM168A	chr11:73111532-73309234	-	protein_coding	9.63784	8.76793	12.7701	6.8022
ENSG00000054967.12_2	RELT	chr11:73087309-73108519	+	protein_coding	2.30123	1.14774	2.78604	1.11019
ENSG00000054983.16_3	GALC	chr14:88304164-88460009	-	protein_coding	0.549724	3.49575	0.606076	2.68901
ENSG00000055044.10_2	NOP58	chr2:203130439-203168389	+	protein_coding	23.7435	12.7181	23.3078	14.6885
ENSG00000055070.16_2	SZRD1	chr1:16679070-16724640	+	protein_coding	29.2729	34.4677	32.443	33.91
ENSG00000055130.15_2	CUL1	chr7:148395006-148498128	+	protein_coding	16.5544	22.9855	19.0922	22.0547
ENSG00000055147.18_3	FAM114A2	chr5:153369688-153418496	-	protein_coding	2.81896	2.49894	3.05078	3.14683
ENSG00000055208.18_3	TAB2	chr6:149539777-149732749	+	protein_coding	16.1179	16.7192	17.0101	15.293
ENSG00000055211.12_2	GINM1	chr6:149887430-149912884	+	protein_coding	21.8494	49.7812	29.6983	47.406
ENSG00000055332.16_3	EIF2AK2	chr2:37326353-37384208	-	protein_coding	10.6729	18.3743	12.1561	17.462
ENSG00000055483.19_4	USP36	chr17:76783463-76837523	-	protein_coding	2.79781	8.64716	3.48074	11.3669
ENSG00000055609.17_3	KMT2C	chr7:151832007-152133090	-	protein_coding	5.27146	3.32417	4.41785	3.58743
ENSG00000055813.5_3	CCDC85A	chr2:56411258-56613308	+	protein_coding	1.0535	0.148843	2.25738	0.090694
ENSG00000055917.15_2	PUM2	chr2:20448452-20551995	-	protein_coding	18.5989	15.6318	14.1795	10.9012
ENSG00000055950.16_3	MRPL43	chr10:102729215-102747272	-	protein_coding	7.1537	5.58059	7.40778	5.04184
ENSG00000056050.6_3	HPF1	chr4:170650616-170679104	-	protein_coding	10.3131	12.693	10.5664	10.64
ENSG00000056097.15_2	ZFR	chr5:32354456-32444867	-	protein_coding	11.7666	21.184	14.1587	23.5731
ENSG00000056277.15_2	ZNF280C	chrX:129336685-129402873	-	protein_coding	1.21483	0.999744	1.74774	0.555229
ENSG00000056558.10_2	TRAF1	chr9:123664671-123691451	-	protein_coding	0.854365	1.82849	0.715417	1.54051
ENSG00000056586.15_3	RC3H2	chr9:125606835-125667620	-	protein_coding	11.0454	8.09376	11.8033	7.51258
ENSG00000056972.18_3	TRAF3IP2	chr6:111877657-111927481	-	protein_coding	5.30321	5.33548	5.45215	5.39764
ENSG00000057019.15_3	DCBLD2	chr3:98514785-98620533	-	protein_coding	7.47469	78.7975	10.1091	72.9642
ENSG00000057149.15_3	SERPINB3	chr18:61322431-61329197	-	protein_coding	316.55	0.134476	137.765	0
ENSG00000057252.12_2	SOAT1	chr1:179262849-179327815	+	protein_coding	7.48483	15.4009	7.46067	17.2373
ENSG00000057294.14_3	PKP2	chr12:32943679-33049774	-	protein_coding	5.77431	0	5.05334	0
ENSG00000057608.16_3	GDI2	chr10:5807186-5884095	-	protein_coding	60.4743	47.3071	51.0945	50.3113
ENSG00000057663.14_3	ATG5	chr6:106493298-106773666	-	protein_coding	8.46551	6.55551	8.34449	6.68572
ENSG00000057704.12_3	TMCC3	chr12:94960900-95044338	-	protein_coding	3.47614	0.310243	3.83614	0.640267
ENSG00000057757.9_3	PITHD1	chr1:24104895-24114722	+	protein_coding	21.7503	18.1184	18.5511	19.8707
ENSG00000057935.13_2	MTA3	chr2:42721709-42984087	+	protein_coding	2.02804	1.55306	2.35357	1.52153
ENSG00000058056.8_2	USP13	chr3:179370543-179507189	+	protein_coding	0.453261	1.71333	0.590629	1.25334
ENSG00000058063.15_3	ATP11B	chr3:182511288-182639423	+	protein_coding	16.4136	6.12907	11.5802	8.58613
ENSG00000058085.14_2	LAMC2	chr1:183155373-183214035	+	protein_coding	80.7525	8.05538	87.1141	6.4868
ENSG00000058262.9_2	SEC61A1	chr3:127770484-127790526	+	protein_coding	45.524	66.0981	25.8165	96.1544
ENSG00000058272.16_3	PPP1R12A	chr12:80167343-80329240	-	protein_coding	7.15061	9.79126	7.24995	8.9625
ENSG00000058453.16_3	CROCC	chr1:17066768-17299474	+	protein_coding	3.958	1.23895	2.33351	1.43537
ENSG00000058600.15_4	POLR3E	chr16:22308696-22346424	+	protein_coding	3.67103	2.38572	4.07564	2.53962
ENSG00000058668.14_3	ATP2B4	chr1:203595689-203713209	+	protein_coding	15.8828	44.9142	11.3475	31.3866
ENSG00000058673.16_3	ZC3H11A	chr1:203764782-203824127	+	protein_coding	15.7246	2.66331	15.936	5.26677
ENSG00000058729.10_3	RIOK2	chr5:96496571-96518964	-	protein_coding	2.93306	7.69707	3.02641	7.60911
ENSG00000058799.14_2	YIPF1	chr1:54317392-54355507	-	protein_coding	6.85014	11.6666	7.21457	15.2778
ENSG00000058804.11_2	NDC1	chr1:54231133-54304533	-	protein_coding	21.727	6.34554	22.9643	5.44568
ENSG00000059122.16_2	FLYWCH1	chr16:2961938-3001209	+	protein_coding	6.78894	5.94246	6.3928	7.56524
ENSG00000059145.18_4	UNKL	chr16:1413206-1464752	-	protein_coding	1.39189	1.70257	1.85759	1.90846
ENSG00000059378.12_2	PARP12	chr7:139723544-139763521	-	protein_coding	2.89752	5.23016	2.43951	6.69822
ENSG00000059573.8_2	ALDH18A1	chr10:97365686-97416463	-	protein_coding	17.6457	23.9492	15.7673	20.9018
ENSG00000059588.9_2	TARBP1	chr1:234527059-234614849	-	protein_coding	4.61779	1.34562	3.98917	1.48949
ENSG00000059691.11_3	GATB	chr4:152591656-152682175	-	protein_coding	1.7718	1.13046	1.88494	1.23292
ENSG00000059728.10_3	MXD1	chr2:70124820-70170077	+	protein_coding	1.96599	2.48579	8.39582	3.62992
ENSG00000059758.7_3	CDK17	chr12:96672039-96794338	-	protein_coding	5.18451	10.838	6.61412	11.8933
ENSG00000059769.19_3	DNAJC25	chr9:114393632-114416631	+	protein_coding	4.00555	6.98625	4.26629	7.64026
ENSG00000060069.16_2	CTDP1	chr18:77439801-77516623	+	protein_coding	7.01213	5.5169	7.27057	8.15481
ENSG00000060138.12_2	YBX3	chr12:10851688-10875911	-	protein_coding	22.235	17.0677	22.986	21.1998
ENSG00000060140.8_3	STYK1	chr12:10771538-10826917	-	protein_coding	0.630746	2.35454	0.682009	2.0755
ENSG00000060237.16_3	WNK1	chr12:861759-1020618	+	protein_coding	7.49126	12.7977	8.96975	18.0525
ENSG00000060339.13_3	CCAR1	chr10:70480769-70552134	+	protein_coding	16.6857	12.5323	16.1405	11.5601
ENSG00000060491.16_3	OGFR	chr20:61436187-61445352	+	protein_coding	16.5686	13.2588	16.7705	15.9425
ENSG00000060558.3_2	GNA15	chr19:3136191-3163767	+	protein_coding	28.8244	0	30.4213	0.0280343
ENSG00000060642.10_3	PIGV	chr1:27113963-27124889	+	protein_coding	6.5497	1.9587	6.26061	2.61021
ENSG00000060656.19_2	PTPRU	chr1:29563028-29653325	+	protein_coding	5.09625	1.59564	7.10464	2.37137
ENSG00000060688.12_3	SNRNP40	chr1:31732415-31769629	-	protein_coding	10.7968	4.07134	12.1101	4.375
ENSG00000060749.14_2	QSER1	chr11:32914724-33014862	+	protein_coding	14.1831	5.22136	15.3585	4.82212
ENSG00000060762.18_2	MPC1	chr6:166778407-166796501	-	protein_coding	9.91482	8.56011	6.55096	9.14946
ENSG00000060971.17_3	ACAA1	chr3:38144620-38178733	-	protein_coding	3.57914	5.37593	2.91326	5.40725
ENSG00000060982.14_2	BCAT1	chr12:24962956-25102393	-	protein_coding	1.92605	10.4967	1.49916	8.5158
ENSG00000061273.17_3	HDAC7	chr12:48176505-48226915	-	protein_coding	6.11297	6.66728	5.39822	5.8409
ENSG00000061676.14_2	NCKAP1	chr2:183773843-183903586	-	protein_coding	14.6991	15.5967	13.796	14.5311
ENSG00000061794.12_3	MRPS35	chr12:27863706-27909228	+	protein_coding	28.9118	24.2922	17.5792	20.1741
ENSG00000061936.9_3	SFSWAP	chr12:132195626-132284282	+	protein_coding	3.76684	2.80554	4.13282	2.82887
ENSG00000061938.17_4	TNK2	chr3:195590235-195638816	-	protein_coding	7.33698	2.83051	5.73596	2.41364
ENSG00000061987.15_3	MON2	chr12:62860597-62994259	+	protein_coding	3.3684	4.29408	3.07244	4.31256
ENSG00000062038.13_3	CDH3	chr16:68670092-68756519	+	protein_coding	40.836	0.0113045	48.4823	0.0198915
ENSG00000062194.15_2	GPBP1	chr5:56469775-56560506	+	protein_coding	9.24913	8.4379	7.07979	9.05026
ENSG00000062370.16_3	ZNF112	chr19:44830708-44871377	-	protein_coding	1.82527	1.50269	2.32907	1.36155
ENSG00000062485.18_3	CS	chr12:56665483-56694176	-	protein_coding	32.5907	4.10279	6.40481	3.70269
ENSG00000062582.13_3	MRPS24	chr7:43906157-43909492	-	protein_coding	14.9409	16.6605	14.7247	15.7532
ENSG00000062598.17_4	ELMO2	chr20:44994688-45061624	-	protein_coding	7.77387	6.99363	7.88632	8.54783
ENSG00000062650.18_3	WAPL	chr10:88195013-88281572	-	protein_coding	14.0008	12.7288	13.9592	12.9812
ENSG00000062716.12_3	VMP1	chr17:57784553-57919616	+	protein_coding	11.8147	14.9945	14.0505	12.8601
ENSG00000062725.9_2	APPBP2	chr17:58520510-58603580	-	protein_coding	4.63835	8.9485	4.00824	8.99862
ENSG00000062822.12_3	POLD1	chr19:50887461-50921275	+	protein_coding	7.43992	1.75431	7.56107	1.66106
ENSG00000063046.17_3	EIF4B	chr12:53399942-53435993	+	protein_coding	83.8898	47.5282	41.3249	37.5407
ENSG00000063169.10_4	BICRA	chr19:48111453-48206534	+	protein_coding	2.81181	1.5126	2.71495	1.46432
ENSG00000063176.15_4	SPHK2	chr19:49122548-49133974	+	protein_coding	1.86243	1.66947	2.32678	2.23037
ENSG00000063177.12_3	RPL18	chr19:49118585-49122793	-	protein_coding	71.762	52.2884	61.8352	52.9709
ENSG00000063180.8_2	CA11	chr19:49141199-49149569	-	protein_coding	4.56618	1.86809	4.90761	0.949657
ENSG00000063241.7_3	ISOC2	chr19:55964352-55973710	-	protein_coding	6.8029	7.75621	5.64985	8.21532
ENSG00000063244.12_3	U2AF2	chr19:56165512-56186081	+	protein_coding	39.4773	32.5329	39.5356	32.9846
ENSG00000063245.14_3	EPN1	chr19:56186592-56221224	+	protein_coding	7.06269	7.38849	3.09611	6.2649
ENSG00000063322.13_2	MED29	chr19:39881943-39891277	+	protein_coding	6.49396	11.3898	8.3303	1.97578
ENSG00000063601.16_3	MTMR1	chrX:149861444-149933576	+	protein_coding	10.4999	4.24336	11.982	3.81759
ENSG00000063660.8_3	GPC1	chr2:241375088-241407495	+	protein_coding	55.4967	26.4645	64.4851	31.5258
ENSG00000063761.15_3	ADCK1	chr14:78266426-78401355	+	protein_coding	1.0085	0.892792	1.23631	1.01982
ENSG00000063854.12_2	HAGH	chr16:1845621-1877195	-	protein_coding	5.94862	2.83385	4.64774	3.43455
ENSG00000063978.15_3	RNF4	chr4:2463947-2627047	+	protein_coding	1.76728	3.01591	2.39456	4.04962
ENSG00000064012.21_4	CASP8	chr2:202098166-202152434	+	protein_coding	4.26424	1.59644	4.2221	1.11741
ENSG00000064042.17_3	LIMCH1	chr4:41361624-41702061	+	protein_coding	1.37351	2.77991	1.14418	3.64712
ENSG00000064102.14_2	INTS13	chr12:27058114-27091259	-	protein_coding	13.3169	9.07074	10.1326	7.5743
ENSG00000064115.10_3	TM7SF3	chr12:27126128-27167367	-	protein_coding	12.058	13.7049	12.6725	17.1985
ENSG00000064195.7_2	DLX3	chr17:48067369-48072588	-	protein_coding	12.6021	0.136854	13.2629	0.291848
ENSG00000064199.6_2	SPA17	chr11:124543694-124567414	+	protein_coding	2.37501	1.6919	2.6416	1.72268
ENSG00000064225.12_3	ST3GAL6	chr3:98451080-98540045	+	protein_coding	1.38231	0.79226	0.974763	0.769631
ENSG00000064270.12_2	ATP2C2	chr16:84402133-84497793	+	protein_coding	0.688467	0.00365267	0.614333	0
ENSG00000064300.8_3	NGFR	chr17:47572655-47592379	+	protein_coding	5.55576	0.0302318	2.69621	0.0176515
ENSG00000064313.11_3	TAF2	chr8:120743015-120845103	-	protein_coding	7.34179	9.03507	7.91664	8.8863
ENSG00000064393.15_2	HIPK2	chr7:139246316-139477577	-	protein_coding	0.752482	12.448	1.0382	12.8532
ENSG00000064419.13_2	TNPO3	chr7:128594234-128695227	-	protein_coding	19.5034	19.5987	20.6844	22.7277
ENSG00000064489.22_3	BORCS8-MEF2B	chr19:19256376-19302967	-	protein_coding	2.50154	2.24126	1.77934	1.93632
ENSG00000064490.13_3	RFXANK	chr19:19303038-19312678	+	protein_coding	7.11012	5.0129	8.27921	4.13655
ENSG00000064545.14_4	TMEM161A	chr19:19229978-19249322	-	protein_coding	3.88597	2.21376	3.90574	2.61633
ENSG00000064547.13_3	LPAR2	chr19:19734477-19739739	-	protein_coding	4.7119	0.371658	5.35912	0.665471
ENSG00000064601.16_2	CTSA	chr20:44518783-44527459	+	protein_coding	18.3023	20.9461	23.6663	27.6223
ENSG00000064607.16_2	SUGP2	chr19:19101697-19144832	-	protein_coding	4.35694	8.10009	5.12469	7.11088
ENSG00000064651.13_3	SLC12A2	chr5:127419458-127525380	+	protein_coding	5.58622	3.07306	6.54732	3.13028
ENSG00000064652.10_2	SNX24	chr5:122179134-122365049	+	protein_coding	2.29661	4.77436	4.00308	5.39417
ENSG00000064655.18_4	EYA2	chr20:45523263-45817492	+	protein_coding	0.56656	0	0.4517	0.0404716
ENSG00000064666.14_3	CNN2	chr19:1026580-1039067	+	protein_coding	16.6442	24.9827	21.7914	20.5584
ENSG00000064687.12_1	ABCA7	chr19:1040100-1065571	+	protein_coding	3.58433	0.354416	3.65405	0.419018
ENSG00000064703.11_2	DDX20	chr1:112297867-112310638	+	protein_coding	2.13026	2.10048	2.74373	2.1939
ENSG00000064726.9_3	BTBD1	chr15:83685174-83736106	-	protein_coding	28.499	33.7231	19.423	30.0461
ENSG00000064932.15_2	SBNO2	chr19:1107635-1174282	-	protein_coding	10.4971	8.09817	9.69594	9.55222
ENSG00000064933.17_3	PMS1	chr2:190648811-190742355	+	protein_coding	2.95108	2.11945	1.97268	1.39759
ENSG00000064961.18_3	HMG20B	chr19:3572775-3579086	+	protein_coding	9.09854	7.25999	10.0898	6.98423
ENSG00000064995.16_2	TAF11	chr6:34845555-34855866	-	protein_coding	12.2077	11.1842	6.54632	12.3573
ENSG00000064999.13_3	ANKS1A	chr6:34857042-35059190	+	protein_coding	8.39914	4.55668	9.48411	4.99758
ENSG00000065000.15_3	AP3D1	chr19:2100987-2164464	-	protein_coding	13.9741	20.8206	16.5795	25.494
ENSG00000065029.14_3	ZNF76	chr6:35226686-35263762	+	protein_coding	2.07695	1.73074	2.99857	1.36126
ENSG00000065054.13_3	SLC9A3R2	chr16:2075357-2089027	+	protein_coding	7.23807	7.11823	5.72312	7.35668
ENSG00000065057.7_3	NTHL1	chr16:2089816-2097867	-	protein_coding	3.92822	2.24804	4.1614	2.49467
ENSG00000065060.16_2	UHRF1BP1	chr6:34759792-34850915	+	protein_coding	4.69562	2.91237	4.08058	3.54879
ENSG00000065135.10_3	GNAI3	chr1:110091233-110160943	+	protein_coding	6.34083	5.21293	6.67397	5.4989
ENSG00000065150.18_3	IPO5	chr13:98605912-98676551	+	protein_coding	18.2281	29.5275	14.9079	24.0953
ENSG00000065154.11_2	OAT	chr10:126085872-126107545	-	protein_coding	51.2087	45.6814	42.2687	42.5081
ENSG00000065183.15_2	WDR3	chr1:118472343-118509165	+	protein_coding	4.38435	3.64296	4.51742	3.94203
ENSG00000065243.19_3	PKN2	chr1:89149905-89301938	+	protein_coding	17.3321	11.255	11.0176	6.96473
ENSG00000065268.10_3	WDR18	chr19:984271-998437	+	protein_coding	14.9616	6.8476	14.7805	7.71477
ENSG00000065308.4_2	TRAM2	chr6:52362200-52441713	-	protein_coding	3.48833	63.5165	3.48126	49.2527
ENSG00000065328.16_2	MCM10	chr10:13203554-13253104	+	protein_coding	4.67611	1.08721	6.00681	0.459437
ENSG00000065357.19_3	DGKA	chr12:56321103-56347811	+	protein_coding	10.7469	4.15582	9.1872	3.56723
ENSG00000065361.14_3	ERBB3	chr12:56473641-56497289	+	protein_coding	4.52763	0.259606	3.74113	0.121825
ENSG00000065427.14_4	KARS	chr16:75661372-75682541	-	protein_coding	38.7708	21.4694	33.7611	21.168
ENSG00000065457.10_3	ADAT1	chr16:75630879-75657198	-	protein_coding	7.561	4.42211	8.88049	3.55328
ENSG00000065485.19_3	PDIA5	chr3:122785909-122944074	+	protein_coding	3.58354	13.8098	3.33597	13.2522
ENSG00000065491.8_2	TBC1D22B	chr6:37225548-37300746	+	protein_coding	7.63667	5.72453	8.0961	5.64299
ENSG00000065518.7_2	NDUFB4	chr3:120315156-120321347	+	protein_coding	23.4113	15.9563	29.0397	14.9507
ENSG00000065526.10_2	SPEN	chr1:16174359-16266955	+	protein_coding	20.7588	9.50611	21.9012	10.2599
ENSG00000065534.18_3	MYLK	chr3:123328896-123603178	-	protein_coding	0.809869	23.4882	0.611371	17.9506
ENSG00000065548.17_3	ZC3H15	chr2:187350883-187374090	+	protein_coding	20.8578	20.8145	19.4826	24.6335
ENSG00000065559.14_3	MAP2K4	chr17:11924141-12047147	+	protein_coding	11.6834	8.62486	9.90831	9.692
ENSG00000065600.12_3	TMEM206	chr1:212537273-212588243	-	protein_coding	2.69119	4.31924	4.00045	5.53852
ENSG00000065613.13_3	SLK	chr10:105726959-105788991	+	protein_coding	40.173	13.7715	30.1379	10.6932
ENSG00000065615.13_2	CYB5R4	chr6:84569362-84677143	+	protein_coding	2.5417	1.95228	2.7007	2.07871
ENSG00000065618.18_3	COL17A1	chr10:105791044-105845760	-	protein_coding	215.7	0.107405	208.144	0.14413
ENSG00000065621.14_2	GSTO2	chr10:106028631-106064703	+	protein_coding	3.19002	1.04752	3.19499	1.27618
ENSG00000065665.20_3	SEC61A2	chr10:12171636-12211960	+	protein_coding	0.920202	2.19918	0.836211	3.06277
ENSG00000065717.14_3	TLE2	chr19:2997636-3047633	-	protein_coding	1.75468	0.03094	2.24868	0.0682232
ENSG00000065802.11_2	ASB1	chr2:239335383-239360891	+	protein_coding	3.49932	10.3138	4.52068	10.916
ENSG00000065809.13_3	FAM107B	chr10:14560556-14816896	-	protein_coding	1.42567	6.5422	1.96419	4.2322
ENSG00000065833.8_2	ME1	chr6:83920108-84140790	-	protein_coding	16.1605	16.5202	21.7776	15.0199
ENSG00000065883.14_2	CDK13	chr7:39989636-40136733	+	protein_coding	10.9326	9.05085	11.8308	11.0462
ENSG00000065911.11_2	MTHFD2	chr2:74425689-74444692	+	protein_coding	5.06147	24.9328	4.52614	30.1512
ENSG00000065923.9_3	SLC9A7	chrX:46458687-46618607	-	protein_coding	2.14458	8.39541	3.55251	8.04491
ENSG00000065970.8_2	FOXJ2	chr12:8185299-8208099	+	protein_coding	8.13382	7.47689	8.62497	8.85335
ENSG00000065978.18_3	YBX1	chr1:43148098-43168020	+	protein_coding	317.174	285.362	395.038	305.415
ENSG00000066027.11_3	PPP2R5A	chr1:212458879-212535205	+	protein_coding	26.2043	7.21107	14.4991	6.83048
ENSG00000066044.14_3	ELAVL1	chr19:8023463-8070543	-	protein_coding	13.5875	10.2268	16.9164	12.0981
ENSG00000066084.12_2	DIP2B	chr12:50898768-51142450	+	protein_coding	12.1323	8.01632	13.0701	8.49091
ENSG00000066117.14_2	SMARCD1	chr12:50478755-50494495	+	protein_coding	10.0354	8.6016	12.2441	10.151
ENSG00000066135.12_2	KDM4A	chr1:44115829-44171186	+	protein_coding	19.9028	9.2879	19.2731	10.5846
ENSG00000066136.20_3	NFYC	chr1:41157320-41237275	+	protein_coding	4.33857	2.06006	4.3749	2.37804
ENSG00000066248.14_2	NGEF	chr2:233743396-233877982	-	protein_coding	0.758132	0	1.08698	0.0469776
ENSG00000066279.17_3	ASPM	chr1:197053258-197115824	-	protein_coding	25.8911	1.72575	16.5028	0.370356
ENSG00000066322.14_3	ELOVL1	chr1:43829068-43833745	-	protein_coding	14.8136	17.6579	15.8903	18.7362
ENSG00000066379.14_2	ZNRD1	chr6:30026676-30032686	+	protein_coding	4.40334	1.57759	3.4926	1.97046
ENSG00000066382.16_2	MPPED2	chr11:30406040-30608419	-	protein_coding	8.55653	0	10.0755	0
ENSG00000066422.4_2	ZBTB11	chr3:101367733-101396339	-	protein_coding	9.43563	5.90527	9.23818	5.81942
ENSG00000066427.21_3	ATXN3	chr14:92504996-92572965	-	protein_coding	1.09395	0.559916	0.992759	0.470401
ENSG00000066455.12_2	GOLGA5	chr14:93260576-93306308	+	protein_coding	18.2133	28.8725	19.8961	31.9332
ENSG00000066468.22_3	FGFR2	chr10:123237848-123357972	-	protein_coding	4.47419	0	7.39705	0
ENSG00000066557.5_2	LRRC40	chr1:70610488-70671303	-	protein_coding	12.864	6.71686	10.9221	6.46198
ENSG00000066583.11_3	ISOC1	chr5:128430444-128449721	+	protein_coding	9.16295	6.54874	11.3087	7.29068
ENSG00000066651.18_3	TRMT11	chr6:126307576-126360422	+	protein_coding	6.76769	4.02677	7.9496	3.63339
ENSG00000066654.13_3	THUMPD1	chr16:20714138-20753406	-	protein_coding	6.81577	7.49007	8.81076	8.48572
ENSG00000066697.14_3	MSANTD3	chr9:103189438-103213993	+	protein_coding	11.4696	12.0697	9.01248	12.2392
ENSG00000066739.11_2	ATG2B	chr14:96745539-96830207	-	protein_coding	5.77098	4.14004	4.80428	4.2825
ENSG00000066777.8_3	ARFGEF1	chr8:68085746-68255912	-	protein_coding	9.1798	9.38629	7.40969	8.2602
ENSG00000066827.15_2	ZFAT	chr8:135490031-135725292	-	protein_coding	1.35177	0.938052	1.52191	0.877675
ENSG00000066855.15_2	MTFR1	chr8:66556969-66683496	+	protein_coding	7.5612	4.90799	6.90878	5.39277
ENSG00000066926.10_2	FECH	chr18:55215515-55254004	-	protein_coding	9.50333	4.63442	8.87291	4.66897
ENSG00000066933.15_3	MYO9A	chr15:72114630-72410918	-	protein_coding	2.55155	2.3735	2.03393	2.3279
ENSG00000067057.16_3	PFKP	chr10:3108525-3179904	+	protein_coding	29.5017	33.0001	30.7728	25.0925
ENSG00000067064.10_3	IDI1	chr10:1085848-1095110	-	protein_coding	19.9056	9.35477	20.7155	10.7774
ENSG00000067066.16_3	SP100	chr2:231280657-231408805	+	protein_coding	4.03051	7.25902	3.27722	7.36063
ENSG00000067082.14_2	KLF6	chr10:3818188-3827473	-	protein_coding	7.03038	26.0623	6.10187	8.33322
ENSG00000067113.16_3	PLPP1	chr5:54720682-54830878	-	protein_coding	5.1718	17.5345	7.56828	15.895
ENSG00000067167.7_2	TRAM1	chr8:71485677-71520622	-	protein_coding	37.69	136.904	50.1181	136.921
ENSG00000067177.14_2	PHKA1	chrX:71798664-71934167	-	protein_coding	1.84588	4.93444	2.03835	3.31453
ENSG00000067182.7_2	TNFRSF1A	chr12:6437923-6451280	-	protein_coding	20.4352	18.5488	20.5523	20.8612
ENSG00000067191.15_2	CACNB1	chr17:37329709-37353956	-	protein_coding	0.972406	0.700127	0.88008	0.80471
ENSG00000067208.14_3	EVI5	chr1:92974253-93257961	-	protein_coding	3.38108	3.71617	2.35415	3.97918
ENSG00000067221.13_3	STOML1	chr15:74271264-74286963	-	protein_coding	1.90556	1.11348	2.21895	1.52966
ENSG00000067225.17_4	PKM	chr15:72491370-72524163	-	protein_coding	262.647	141.739	220.425	161.402
ENSG00000067248.9_2	DHX29	chr5:54552073-54603550	-	protein_coding	16.1601	16.859	17.9348	14.5688
ENSG00000067334.13_2	DNTTIP2	chr1:94331839-94345474	-	protein_coding	9.82668	5.18175	5.38646	8.40572
ENSG00000067365.14_3	METTL22	chr16:8715540-8743511	+	protein_coding	1.11984	2.03941	1.08142	1.93079
ENSG00000067369.13_3	TP53BP1	chr15:43695259-43802926	-	protein_coding	7.37056	7.45134	10.2729	7.74627
ENSG00000067533.5_2	RRP15	chr1:218458629-218511325	+	protein_coding	3.88895	3.37352	5.08259	3.11913
ENSG00000067560.10_3	RHOA	chr3:49396578-49450431	-	protein_coding	87.6788	186.761	71.0227	179.841
ENSG00000067596.10_3	DHX8	chr17:41561233-41621831	+	protein_coding	9.89389	6.54543	9.54645	7.53426
ENSG00000067606.16_3	PRKCZ	chr1:1981909-2116834	+	protein_coding	5.89189	0.120644	5.45684	0.169993
ENSG00000067704.9_2	IARS2	chr1:220267444-220321383	+	protein_coding	61.0726	31.9239	57.4369	28.1746
ENSG00000067829.18_3	IDH3G	chrX:153051221-153059978	-	protein_coding	22.3947	13.1529	22.7613	12.399
ENSG00000067836.12_2	ROGDI	chr16:4846969-4852951	-	protein_coding	6.94638	2.11331	6.0672	1.6022
ENSG00000067900.7_3	ROCK1	chr18:18526867-18691812	-	protein_coding	14.5537	18.3912	11.5266	11.1728
ENSG00000067955.13_3	CBFB	chr16:67063019-67134961	+	protein_coding	16.7115	11.7084	18.3146	8.3539
ENSG00000067992.12_3	PDK3	chrX:24483338-24557954	+	protein_coding	1.33961	0.354173	1.71997	0.534524
ENSG00000068001.13_3	HYAL2	chr3:50355221-50360337	-	protein_coding	3.89	8.33369	5.64749	6.53697
ENSG00000068024.16_3	HDAC4	chr2:239969864-240323348	-	protein_coding	1.22208	0.762331	1.17064	0.99212
ENSG00000068028.17_2	RASSF1	chr3:50367213-50378411	-	protein_coding	3.45697	12.24	3.78865	9.46547
ENSG00000068078.17_3	FGFR3	chr4:1795034-1810599	+	protein_coding	22.224	0.121784	16.0007	0.0377836
ENSG00000068079.7_2	IFI35	chr17:41158742-41166473	+	protein_coding	4.57779	10.4951	4.65774	12.6656
ENSG00000068097.14_3	HEATR6	chr17:58120555-58156292	-	protein_coding	4.95248	3.39517	5.35498	3.32795
ENSG00000068120.14_3	COASY	chr17:40713485-40718295	+	protein_coding	26.4958	6.58789	17.7937	6.93509
ENSG00000068137.14_2	PLEKHH3	chr17:40819932-40829012	-	protein_coding	11.6012	1.69809	11.5555	2.07144
ENSG00000068305.17_3	MEF2A	chr15:100105622-100256671	+	protein_coding	8.86376	4.03446	7.86042	4.27792
ENSG00000068308.13_3	OTUD5	chrX:48779305-48815648	-	protein_coding	17.1181	14.1189	15.9507	18.2661
ENSG00000068323.16_2	TFE3	chrX:48886237-48901012	-	protein_coding	16.5819	31.1259	18.8597	35.3536
ENSG00000068354.15_3	TBC1D25	chrX:48397845-48420997	+	protein_coding	5.29079	3.81355	5.35178	2.72039
ENSG00000068366.19_3	ACSL4	chrX:108867473-108976632	-	protein_coding	6.1098	40.0974	6.61599	36.2123
ENSG00000068383.18_2	INPP5A	chr10:134351324-134596984	+	protein_coding	6.93251	13.7222	9.22805	14.1126
ENSG00000068394.10_2	GPKOW	chrX:48970327-48980151	-	protein_coding	18.5763	12.6939	17.8632	12.4386
ENSG00000068400.13_3	GRIPAP1	chrX:48830131-48858675	-	protein_coding	7.54249	4.90968	8.4552	5.90706
ENSG00000068438.14_2	FTSJ1	chrX:48334409-48344752	+	protein_coding	16.2195	5.99502	11.1402	5.47469
ENSG00000068489.12_3	PRR11	chr17:57232860-57282066	+	protein_coding	13.6416	4.5925	7.91091	2.71039
ENSG00000068615.17_3	REEP1	chr2:86441116-86565206	-	protein_coding	0.899471	0.0232417	0.438687	0
ENSG00000068650.18_3	ATP11A	chr13:113344643-113541482	+	protein_coding	2.22824	1.37789	3.76194	1.26027
ENSG00000068654.15_2	POLR1A	chr2:86247339-86333278	-	protein_coding	6.59531	5.01985	7.81712	5.53035
ENSG00000068697.6_2	LAPTM4A	chr2:20232411-20251789	-	protein_coding	91.8643	194.399	111.253	222.15
ENSG00000068724.15_3	TTC7A	chr2:47143296-47303276	+	protein_coding	7.15139	2.76469	4.25845	2.28774
ENSG00000068745.14_2	IP6K2	chr3:48725436-48777786	-	protein_coding	6.35324	8.06758	6.58433	6.87586
ENSG00000068781.21_3	STON1-GTF2A1L	chr2:48757064-49003656	+	protein_coding	0.533553	0.144758	0.321507	0.0165481
ENSG00000068784.12_2	SRBD1	chr2:45615819-45839304	-	protein_coding	3.84246	2.28441	3.40447	2.13381
ENSG00000068796.16_3	KIF2A	chr5:61601989-61833076	+	protein_coding	16.5564	8.90558	14.7825	9.09247
ENSG00000068878.14_2	PSME4	chr2:54091204-54197977	-	protein_coding	12.2466	14.5372	14.7288	13.7695
ENSG00000068885.14_4	IFT80	chr3:159974774-160117668	-	protein_coding	7.54153	2.77905	5.72083	2.20093
ENSG00000068903.19_3	SIRT2	chr19:39369195-39390502	-	protein_coding	4.1334	4.21651	3.702	4.56738
ENSG00000068912.13_3	ERLEC1	chr2:54014181-54045956	+	protein_coding	13.3571	63.4442	17.0172	62.2674
ENSG00000068971.13_3	PPP2R5B	chr11:64685025-64701945	+	protein_coding	3.78447	7.12455	4.18466	6.42589
ENSG00000069011.15_2	PITX1	chr5:134363425-134370503	-	protein_coding	15.1025	18.675	15.5244	19.64
ENSG00000069020.18_3	MAST4	chr5:65892189-66465423	+	protein_coding	5.46006	1.44687	5.08094	1.38588
ENSG00000069248.11_2	NUP133	chr1:229576007-229644088	-	protein_coding	19.219	6.68362	17.6021	6.75422
ENSG00000069275.12_2	NUCKS1	chr1:205681947-205719404	-	protein_coding	109.74	37.1989	99.435	25.7425
ENSG00000069329.16_3	VPS35	chr16:46690044-46723430	-	protein_coding	32.2378	16.7295	35.6043	17.8893
ENSG00000069345.11_2	DNAJA2	chr16:46989274-47007699	-	protein_coding	26.6631	22.4189	27.194	24.2116
ENSG00000069399.14_3	BCL3	chr19:45250962-45263301	+	protein_coding	3.78399	4.24887	3.60547	5.82621
ENSG00000069424.14_2	KCNAB2	chr1:6051526-6161253	+	protein_coding	0.340009	1.29172	0.967197	0.820348
ENSG00000069509.5_2	FUNDC1	chrX:44382885-44402247	-	protein_coding	6.53839	9.28865	12.5868	7.93072
ENSG00000069764.9_2	PLA2G10	chr16:14766402-14788526	-	protein_coding	0.547528	0	0.662462	0
ENSG00000069812.11_2	HES2	chr1:6472478-6484730	-	protein_coding	19.6439	0.00574435	18.0447	0.0370878
ENSG00000069849.10_2	ATP1B3	chr3:141594966-141645356	+	protein_coding	289.645	68.4931	204.867	57.0124
ENSG00000069869.15_2	NEDD4	chr15:56119120-56285944	-	protein_coding	19.2908	20.7171	15.6658	15.2089
ENSG00000069943.9_2	PIGB	chr15:55611158-55647846	+	protein_coding	3.47885	2.77571	3.95568	3.38789
ENSG00000069956.11_3	MAPK6	chr15:52244303-52359569	+	protein_coding	34.4669	21.3534	29.3053	21.4675
ENSG00000069966.18_2	GNB5	chr15:52407302-52483566	-	protein_coding	3.85269	2.30796	3.2438	2.29065
ENSG00000069974.15_3	RAB27A	chr15:55495164-55611311	-	protein_coding	3.12581	3.66404	3.89903	3.16452
ENSG00000069998.12_2	HDHD5	chr22:17618401-17646177	-	protein_coding	4.17896	2.7273	3.82732	1.56566
ENSG00000070010.18_4	UFD1	chr22:19437433-19466738	-	protein_coding	10.4587	6.55168	12.7365	7.55483
ENSG00000070018.8_2	LRP6	chr12:12268959-12419946	-	protein_coding	3.51986	6.72169	4.12929	6.44593
ENSG00000070047.11_2	PHRF1	chr11:576486-612222	+	protein_coding	14.9912	10.6252	17.5849	12.5691
ENSG00000070061.14_3	ELP1	chr9:111629797-111696396	-	protein_coding	12.8117	9.2572	12.5603	8.20514
ENSG00000070081.15_3	NUCB2	chr11:17229700-17371521	+	protein_coding	4.90138	12.9584	3.92644	11.913
ENSG00000070159.13_2	PTPN3	chr9:112137746-112260593	-	protein_coding	8.12587	1.05375	8.41379	1.00648
ENSG00000070190.12_3	DAPP1	chr4:100737990-100791311	+	protein_coding	2.25317	0.0273091	2.82118	0.016107
ENSG00000070214.15_2	SLC44A1	chr9:108006903-108201452	+	protein_coding	11.0658	4.92366	11.6492	5.10132
ENSG00000070269.13_3	TMEM260	chr14:56955072-57117324	+	protein_coding	1.66184	1.50304	1.3072	1.57609
ENSG00000070366.13_3	SMG6	chr17:1963133-2207065	-	protein_coding	6.15768	5.38187	7.16191	6.64011
ENSG00000070367.15_2	EXOC5	chr14:57667225-57735726	-	protein_coding	6.98235	8.45058	8.68111	6.72564
ENSG00000070371.15_3	CLTCL1	chr22:19166986-19279239	-	protein_coding	1.18645	1.41259	0.80596	1.25285
ENSG00000070404.9_3	FSTL3	chr19:676365-683399	+	protein_coding	1.6747	10.0537	10.5708	6.97195
ENSG00000070413.19_3	DGCR2	chr22:19023795-19109967	-	protein_coding	27.7167	11.7916	27.5011	11.4139
ENSG00000070423.17_2	RNF126	chr19:647526-663277	-	protein_coding	7.58149	5.67037	7.63837	5.07226
ENSG00000070444.14_2	MNT	chr17:2287354-2304412	-	protein_coding	6.07121	3.7479	6.00986	4.07266
ENSG00000070476.14_2	ZXDC	chr3:126156444-126194762	-	protein_coding	6.36103	2.50863	5.87449	2.37953
ENSG00000070495.14_2	JMJD6	chr17:74708914-74722881	-	protein_coding	3.96793	6.71171	3.97733	10.7515
ENSG00000070501.11_2	POLB	chr8:42195972-42229326	+	protein_coding	2.95322	1.79142	2.98	1.74817
ENSG00000070526.14_3	ST6GALNAC1	chr17:74620843-74639920	-	protein_coding	4.51815	0.0181937	2.55596	0
ENSG00000070610.14_3	GBA2	chr9:35736863-35749225	-	protein_coding	6.04025	4.96739	5.39087	5.29607
ENSG00000070614.14_3	NDST1	chr5:149865381-149937773	+	protein_coding	14.1171	33.6954	15.2113	37.089
ENSG00000070669.16_3	ASNS	chr7:97481430-97501854	-	protein_coding	3.52157	10.6208	2.26293	11.8733
ENSG00000070718.11_3	AP3M2	chr8:42010464-42029191	+	protein_coding	3.51405	4.2893	3.40105	3.45111
ENSG00000070731.10_3	ST6GALNAC2	chr17:74561461-74583038	-	protein_coding	27.1921	0.0643086	24.0671	0.0204938
ENSG00000070756.15_3	PABPC1	chr8:101698044-101735037	-	protein_coding	94.4118	66.9114	81.8513	79.2792
ENSG00000070759.16_2	TESK2	chr1:45809555-45956838	-	protein_coding	1.72233	0.669068	1.54806	1.03259
ENSG00000070761.7_2	CFAP20	chr16:58147492-58163354	-	protein_coding	15.9371	10.2471	17.3812	11.0241
ENSG00000070770.8_3	CSNK2A2	chr16:58191811-58231824	-	protein_coding	19.8145	9.58279	18.6368	13.6716
ENSG00000070778.12_2	PTPN21	chr14:88932122-89021077	-	protein_coding	2.36772	6.0773	2.20175	5.52594
ENSG00000070785.16_3	EIF2B3	chr1:45316194-45452394	-	protein_coding	3.88536	7.5177	4.73257	6.04399
ENSG00000070808.15_3	CAMK2A	chr5:149599054-149669854	-	protein_coding	1.02255	0.174937	1.17959	0.0815521
ENSG00000070814.17_3	TCOF1	chr5:149737202-149779871	+	protein_coding	10.4516	3.05807	10.2288	2.34552
ENSG00000070831.15_4	CDC42	chr1:22379120-22419439	+	protein_coding	75.4119	74.5475	87.9535	78.4792
ENSG00000070882.12_3	OSBPL3	chr7:24836158-25021253	-	protein_coding	11.9505	9.73751	13.0355	7.8554
ENSG00000070950.9_3	RAD18	chr3:8817088-9005457	-	protein_coding	2.57164	2.38774	2.67797	2.06976
ENSG00000070961.15_2	ATP2B1	chr12:89981826-90103077	-	protein_coding	7.12106	38.1495	5.08797	33.1229
ENSG00000071051.13_3	NCK2	chr2:106361354-106510730	+	protein_coding	5.55358	6.29132	4.24251	7.26497
ENSG00000071054.16_3	MAP4K4	chr2:102313312-102511151	+	protein_coding	20.0143	20.586	16.9871	27.227
ENSG00000071082.10_2	RPL31	chr2:101618177-101640494	+	protein_coding	46.0039	34.5682	41.3882	42.7076
ENSG00000071127.16_2	WDR1	chr4:10075963-10118573	-	protein_coding	16.8726	65.1735	25.1498	63.4318
ENSG00000071189.21_2	SNX13	chr7:17830385-17980124	-	protein_coding	4.2902	2.25327	3.52363	2.0371
ENSG00000071205.11_2	ARHGAP10	chr4:148653214-148993931	+	protein_coding	1.25991	2.93016	1.30149	2.50925
ENSG00000071242.11_3	RPS6KA2	chr6:166822852-167319939	-	protein_coding	4.73597	12.2695	4.97617	11.7086
ENSG00000071243.15_2	ING3	chr7:120590803-120617270	+	protein_coding	1.49386	1.28591	1.554	1.33909
ENSG00000071462.11_4	BUD23	chr7:73097355-73119491	+	protein_coding	2.86228	6.06401	3.67632	6.84377
ENSG00000071537.13_3	SEL1L	chr14:81937893-82000205	-	protein_coding	10.7518	39.2442	12.3241	46.0295
ENSG00000071539.13_3	TRIP13	chr5:892758-919472	+	protein_coding	9.76793	2.98161	9.4528	1.53748
ENSG00000071553.16_3	ATP6AP1	chrX:153656978-153664862	+	protein_coding	18.8913	25.9793	20.9152	25.4346
ENSG00000071564.14_3	TCF3	chr19:1609289-1652604	-	protein_coding	12.0884	4.46785	13.5773	5.07198
ENSG00000071575.11_2	TRIB2	chr2:12857015-12882860	+	protein_coding	2.03149	2.64406	1.73364	3.51507
ENSG00000071626.16_3	DAZAP1	chr19:1407568-1435686	+	protein_coding	12.7704	6.03512	12.9293	6.02152
ENSG00000071655.17_3	MBD3	chr19:1573595-1592800	-	protein_coding	6.81811	7.09939	7.80944	8.02194
ENSG00000071794.15_2	HLTF	chr3:148747914-148804341	-	protein_coding	1.01539	4.13207	1.15503	2.95092
ENSG00000071859.14_2	FAM50A	chrX:153672473-153679002	+	protein_coding	11.9137	26.1296	14.4754	25.6809
ENSG00000071889.16_3	FAM3A	chrX:153734490-153744566	-	protein_coding	3.5181	2.41081	3.82234	2.99924
ENSG00000071894.16_3	CPSF1	chr8:145618444-145634733	-	protein_coding	11.8093	5.76577	9.23121	5.68114
ENSG00000071967.11_2	CYBRD1	chr2:172378757-172414643	+	protein_coding	1.49502	10.2485	1.62748	39.0884
ENSG00000071991.8_2	CDH19	chr18:64168320-64271375	-	protein_coding	0.569654	0	0.661568	0
ENSG00000071994.10_3	PDCD2	chr6:170884383-170893780	-	protein_coding	5.88608	3.9904	5.08257	4.54771
ENSG00000072042.12_3	RDH11	chr14:68143518-68162531	-	protein_coding	16.3919	7.9414	15.684	7.69006
ENSG00000072062.13_2	PRKACA	chr19:14202500-14228896	-	protein_coding	7.10711	6.47656	12.9118	7.71829
ENSG00000072071.16_2	ADGRL1	chr19:14258555-14316999	-	protein_coding	0.360379	0.467446	0.843492	0.51612
ENSG00000072110.13_4	ACTN1	chr14:69340860-69446157	-	protein_coding	24.0646	80.2412	26.4395	73.5159
ENSG00000072121.15_3	ZFYVE26	chr14:68194091-68283307	-	protein_coding	3.13768	3.66816	3.53086	5.28279
ENSG00000072134.15_3	EPN2	chr17:19118928-19240028	+	protein_coding	4.2227	4.35911	3.90688	4.08125
ENSG00000072135.12_3	PTPN18	chr2:131113580-131132982	+	protein_coding	3.36137	2.87438	3.03416	3.25175
ENSG00000072195.14_1	SPEG	chr2:220299568-220363009	+	protein_coding	1.18597	3.23298	1.01632	2.02197
ENSG00000072201.13_3	LNX1	chr4:54325468-54567572	-	protein_coding	0.685085	0.113824	0.476791	0.0230465
ENSG00000072210.18_3	ALDH3A2	chr17:19551449-19580911	+	protein_coding	28.8068	4.16402	13.1784	1.92739
ENSG00000072274.12_2	TFRC	chr3:195754054-195809060	-	protein_coding	66.6445	32.7122	81.728	34.8062
ENSG00000072310.16_3	SREBF1	chr17:17713713-17740316	-	protein_coding	53.7613	3.8178	22.2083	4.60581
ENSG00000072364.12_2	AFF4	chr5:132211071-132299326	-	protein_coding	13.2196	38.9069	12.269	38.9134
ENSG00000072401.14_2	UBE2D1	chr10:60094735-60130513	+	protein_coding	8.03836	6.29738	8.44691	7.04591
ENSG00000072415.8_3	MPP5	chr14:67707826-67802536	+	protein_coding	8.50791	6.31095	5.96072	4.98058
ENSG00000072501.17_2	SMC1A	chrX:53401070-53449677	-	protein_coding	19.581	6.12431	20.596	6.19316
ENSG00000072506.12_3	HSD17B10	chrX:53458206-53461320	-	protein_coding	41.8326	25.8457	39.0861	31.894
ENSG00000072518.20_2	MARK2	chr11:63606400-63678491	+	protein_coding	15.0466	3.71785	14.1844	4.41481
ENSG00000072571.19_3	HMMR	chr5:162887209-162918951	+	protein_coding	25.4188	2.82793	24.9156	1.35975
ENSG00000072609.17_3	CHFR	chr12:133398773-133532890	-	protein_coding	1.25857	1.33933	1.89012	1.46902
ENSG00000072682.18_3	P4HA2	chr5:131527531-131631008	-	protein_coding	6.56626	18.1767	6.27138	19.6563
ENSG00000072736.18_3	NFATC3	chr16:68118654-68263162	+	protein_coding	5.7548	3.11466	5.47125	2.97005
ENSG00000072756.16_2	TRNT1	chr3:3168600-3192563	+	protein_coding	2.19833	3.15673	1.905	3.19028
ENSG00000072778.19_2	ACADVL	chr17:7120444-7128592	+	protein_coding	36.7645	15.7749	37.2068	13.9672
ENSG00000072786.12_2	STK10	chr5:171469077-171615390	-	protein_coding	6.94956	6.7099	8.10827	7.72553
ENSG00000072803.17_2	FBXW11	chr5:171288553-171433877	-	protein_coding	7.8399	18.6759	10.1385	16.3919
ENSG00000072840.12_2	EVC	chr4:5712924-5816032	+	protein_coding	3.87971	16.015	4.03147	16.1069
ENSG00000072849.10_3	DERL2	chr17:5374571-5390131	-	protein_coding	5.32565	5.4531	6.06837	5.95296
ENSG00000072864.14_3	NDE1	chr16:15737124-15820210	+	protein_coding	6.7015	1.24323	6.17451	1.4982
ENSG00000072954.6_2	TMEM38A	chr19:16771938-16800840	+	protein_coding	1.81727	0.651049	1.98546	1.49101
ENSG00000072958.8_2	AP1M1	chr19:16308389-16356718	+	protein_coding	2.27371	4.37391	2.26722	4.87897
ENSG00000073008.14_3	PVR	chr19:45147098-45166850	+	protein_coding	5.70909	34.7358	8.95148	34.5389
ENSG00000073050.11_3	XRCC1	chr19:44047192-44084625	-	protein_coding	7.55383	3.99293	6.16988	2.86892
ENSG00000073060.15_2	SCARB1	chr12:125261402-125367214	-	protein_coding	2.91782	3.29633	3.98883	3.61081
ENSG00000073111.13_3	MCM2	chr3:127317066-127341279	+	protein_coding	28.8938	3.49844	28.2488	1.91503
ENSG00000073150.13_3	PANX2	chr22:50609160-50618723	+	protein_coding	2.19478	1.11346	2.75606	1.27923
ENSG00000073169.13_2	SELENOO	chr22:50639408-50656045	+	protein_coding	12.3593	6.75186	11.9494	6.88611
ENSG00000073282.12_2	TP63	chr3:189349205-189615068	+	protein_coding	19.9278	0.0105266	15.4556	0
ENSG00000073331.17_3	ALPK1	chr4:113206665-113363776	+	protein_coding	0.935134	0.903108	0.870846	0.972249
ENSG00000073350.13_2	LLGL2	chr17:73521161-73571289	+	protein_coding	10.2453	0	8.99934	0.00926233
ENSG00000073417.14_4	PDE8A	chr15:85523671-85682376	+	protein_coding	7.03333	4.13613	4.53855	3.70876
ENSG00000073536.17_2	NLE1	chr17:33455772-33469334	-	protein_coding	2.87449	1.79084	2.62148	1.6365
ENSG00000073578.16_3	SDHA	chr5:218356-256815	+	protein_coding	22.3611	8.68257	17.237	9.73511
ENSG00000073584.18_3	SMARCE1	chr17:38781214-38804760	-	protein_coding	10.467	7.51674	10.0132	6.31718
ENSG00000073605.18_3	GSDMB	chr17:38060848-38076107	-	protein_coding	1.62591	1.02998	0.715533	0.528435
ENSG00000073614.12_3	KDM5A	chr12:389295-498620	-	protein_coding	8.50853	7.90988	9.12159	9.69867
ENSG00000073711.10_3	PPP2R3A	chr3:135684515-135866733	+	protein_coding	5.80139	4.25315	2.80332	4.81853
ENSG00000073712.14_3	FERMT2	chr14:53323986-53419153	-	protein_coding	1.69646	15.2622	1.87569	14.5792
ENSG00000073737.16_3	DHRS9	chr2:169921299-169952677	+	protein_coding	0.334308	0.0672484	0.807371	0.0194043
ENSG00000073756.11_2	PTGS2	chr1:186640923-186649559	-	protein_coding	4.5675	106.554	3.09293	74.3738
ENSG00000073792.15_2	IGF2BP2	chr3:185361527-185542844	-	protein_coding	21.3261	17.7842	26.5965	18.0702
ENSG00000073803.13_2	MAP3K13	chr3:185000729-185206885	+	protein_coding	0.339652	1.03323	1.79558	1.39764
ENSG00000073849.14_3	ST6GAL1	chr3:186648274-186796341	+	protein_coding	0.289142	0.151935	0.641142	0.231352
ENSG00000073921.17_3	PICALM	chr11:85668727-85780924	-	protein_coding	41.8241	55.5101	51.8321	50.1469
ENSG00000073969.18_3	NSF	chr17:44668035-44834830	+	protein_coding	7.06395	22.5058	8.23734	20.0976
ENSG00000074054.17_3	CLASP1	chr2:122095352-122407163	-	protein_coding	8.64665	8.08009	8.30706	7.63711
ENSG00000074071.14_3	MRPS34	chr16:1821891-1823156	-	protein_coding	53.9066	25.326	70.0808	26.9835
ENSG00000074181.8_2	NOTCH3	chr19:15269849-15311792	-	protein_coding	10.0863	12.3388	7.19849	9.94375
ENSG00000074201.8_2	CLNS1A	chr11:77225981-77348850	-	protein_coding	20.0251	8.17285	14.8039	9.26232
ENSG00000074211.13_2	PPP2R2C	chr4:6322305-6565327	-	protein_coding	3.92784	0.00679713	4.52631	0
ENSG00000074219.13_3	TEAD2	chr19:49843852-49865714	-	protein_coding	4.26485	5.38667	3.74788	5.39931
ENSG00000074266.19_3	EED	chr11:85955586-85989855	+	protein_coding	4.74153	2.01267	4.69355	2.18749
ENSG00000074319.12_3	TSG101	chr11:18489883-18548779	-	protein_coding	14.8311	10.657	15.9997	12.4757
ENSG00000074356.16_2	NCBP3	chr17:3705459-3749545	-	protein_coding	4.72033	2.24222	6.21222	2.84697
ENSG00000074410.13_2	CA12	chr15:63613577-63674360	-	protein_coding	4.79591	6.79345	3.00195	4.85751
ENSG00000074416.13_4	MGLL	chr3:127407905-127542093	-	protein_coding	0.682929	24.2235	1.00267	22.8406
ENSG00000074527.11_2	NTN4	chr12:96051583-96184930	-	protein_coding	9.84916	96.8501	13.9739	66.8901
ENSG00000074582.12_2	BCS1L	chr2:219523487-219528166	+	protein_coding	4.58896	2.01943	4.9636	1.7359
ENSG00000074590.13_3	NUAK1	chr12:106457118-106533811	-	protein_coding	2.00322	5.10472	1.77452	5.43612
ENSG00000074603.18_3	DPP8	chr15:65734801-65810042	-	protein_coding	7.29292	5.66265	7.92349	5.2358
ENSG00000074621.13_4	SLC24A1	chr15:65903704-65953333	+	protein_coding	1.40962	0.798069	0.944982	0.836084
ENSG00000074657.13_3	ZNF532	chr18:56529832-56653712	+	protein_coding	3.45488	3.58354	5.40519	3.77996
ENSG00000074695.5_2	LMAN1	chr18:56995055-57027194	-	protein_coding	33.4909	62.467	30.9722	57.1945
ENSG00000074696.12_2	HACD3	chr15:65822756-65870690	+	protein_coding	22.0545	12.6616	23.9051	4.65604
ENSG00000074755.14_3	ZZEF1	chr17:3907739-4046314	-	protein_coding	6.03145	5.72271	6.67517	6.10586
ENSG00000074800.13_3	ENO1	chr1:8921061-8939308	-	protein_coding	294.391	190.722	293.22	204.337
ENSG00000074842.7_3	MYDGF	chr19:4641386-4670382	-	protein_coding	25.5741	146.548	21.7179	159.922
ENSG00000074855.10_3	ANO8	chr19:17434032-17445638	-	protein_coding	2.96434	0.764446	2.39431	0.935219
ENSG00000074935.13_2	TUBE1	chr6:112391980-112408732	-	protein_coding	1.71681	2.20943	1.50476	1.97903
ENSG00000074964.16_2	ARHGEF10L	chr1:17866330-18024369	+	protein_coding	2.56099	4.09534	2.52226	3.61395
ENSG00000075089.9_3	ACTR6	chr12:100592900-100635643	+	protein_coding	6.78552	5.02105	6.28816	5.12903
ENSG00000075131.9_4	TIPIN	chr15:66628544-66679084	-	protein_coding	5.67135	1.85944	5.52994	1.25246
ENSG00000075142.13_2	SRI	chr7:87834433-87856308	-	protein_coding	12.6655	10.5179	14.0864	7.85036
ENSG00000075151.20_3	EIF4G3	chr1:21132785-21503381	-	protein_coding	13.8077	17.649	15.7854	14.988
ENSG00000075188.8_3	NUP37	chr12:102466881-102513902	-	protein_coding	9.11248	3.13475	8.0251	2.67994
ENSG00000075213.10_4	SEMA3A	chr7:83585093-84122040	-	protein_coding	2.82739	6.52956	3.49056	4.32854
ENSG00000075218.18_2	GTSE1	chr22:46692638-46726707	+	protein_coding	10.3913	2.47131	8.60986	1.0298
ENSG00000075223.13_2	SEMA3C	chr7:80371854-80551675	-	protein_coding	13.2398	55.374	23.8885	48.732
ENSG00000075234.16_3	TTC38	chr22:46663858-46689905	+	protein_coding	2.19945	4.90931	2.47294	5.79785
ENSG00000075239.13_2	ACAT1	chr11:107992243-108018503	+	protein_coding	11.9914	5.63665	12.1731	5.26216
ENSG00000075240.16_3	GRAMD4	chr22:46971909-47075687	+	protein_coding	7.66707	1.28792	6.24866	1.63793
ENSG00000075275.16_3	CELSR1	chr22:46756731-46933067	-	protein_coding	13.5449	0.0141389	13.514	0.0369152
ENSG00000075292.18_3	ZNF638	chr2:71503691-71662199	+	protein_coding	6.39133	5.39178	5.81194	4.58756
ENSG00000075303.12_2	SLC25A40	chr7:87462883-87505672	-	protein_coding	5.32044	1.92542	3.96117	1.47278
ENSG00000075336.11_3	TIMM21	chr18:71815746-71827765	+	protein_coding	4.93003	2.24415	5.41193	2.09109
ENSG00000075391.16_3	RASAL2	chr1:178063276-178453282	+	protein_coding	5.13953	2.04517	2.85946	1.57154
ENSG00000075399.13_4	VPS9D1	chr16:89773542-89787394	-	protein_coding	8.92303	5.24466	7.36912	5.90525
ENSG00000075407.18_3	ZNF37A	chr10:38383262-38439221	+	protein_coding	2.2259	3.4644	1.86694	3.19781
ENSG00000075413.17_4	MARK3	chr14:103851729-103970168	+	protein_coding	11.3397	6.03279	11.1195	6.1474
ENSG00000075415.12_3	SLC25A3	chr12:98987369-99000157	+	protein_coding	37.1925	26.5306	32.2526	26.6009
ENSG00000075420.12_2	FNDC3B	chr3:171757418-172119455	+	protein_coding	7.17371	23.4362	8.96247	26.6988
ENSG00000075426.11_3	FOSL2	chr2:28615315-28640179	+	protein_coding	42.8836	25.3122	36.6663	21.8304
ENSG00000075461.5_2	CACNG4	chr17:64961026-65029514	+	protein_coding	13.3346	0.018621	17.3392	0.021528
ENSG00000075539.14_4	FRYL	chr4:48499378-48782339	-	protein_coding	4.6136	3.24703	4.45335	3.14187
ENSG00000075568.16_2	TMEM131	chr2:98372796-98612354	-	protein_coding	5.5212	12.2799	5.60417	11.751
ENSG00000075618.17_2	FSCN1	chr7:5632454-5646286	+	protein_coding	151.629	43.0267	149.755	39.3854
ENSG00000075624.13_3	ACTB	chr7:5566782-5603415	-	protein_coding	338.502	770.84	432.505	691.833
ENSG00000075643.5_3	MOCOS	chr18:33767482-33852120	+	protein_coding	3.45175	3.41351	3.34137	3.54441
ENSG00000075651.15_2	PLD1	chr3:171318195-171528740	-	protein_coding	2.76713	0.667519	2.71963	0.767854
ENSG00000075702.16_3	WDR62	chr19:36545783-36596008	+	protein_coding	1.35666	0.520769	1.55115	0.21634
ENSG00000075711.20_3	DLG1	chr3:196769431-197026171	-	protein_coding	13.868	7.19329	15.2911	6.25079
ENSG00000075785.12_2	RAB7A	chr3:128444965-128533639	+	protein_coding	89.348	123.336	85.3148	147.48
ENSG00000075790.10_4	BCAP29	chr7:107220422-107269615	+	protein_coding	2.02251	5.20397	2.5862	4.42125
ENSG00000075826.16_3	SEC31B	chr10:102246399-102279621	-	protein_coding	0.51676	0.342195	0.370544	0.328918
ENSG00000075856.11_3	SART3	chr12:108916357-108955176	-	protein_coding	7.96197	6.26193	8.39596	7.57066
ENSG00000075914.12_3	EXOSC7	chr3:45016733-45077558	+	protein_coding	7.15892	4.3099	5.90997	3.49512
ENSG00000075945.12_2	KIFAP3	chr1:169890467-170054349	-	protein_coding	12.2119	6.75554	12.7054	6.4246
ENSG00000075975.15_2	MKRN2	chr3:12598513-12625212	+	protein_coding	4.08376	7.37727	7.72716	8.85924
ENSG00000076003.4_2	MCM6	chr2:136597196-136633996	-	protein_coding	19.9523	7.83723	25.9591	4.65761
ENSG00000076043.9_3	REXO2	chr11:114310108-114321001	+	protein_coding	11.3411	16.0795	9.36707	15.6164
ENSG00000076053.10_3	RBM7	chr11:114270752-114284925	+	protein_coding	3.3221	1.62302	4.69655	1.51167
ENSG00000076067.12_2	RBMS2	chr12:56915713-56989980	+	protein_coding	1.21596	11.3418	3.02342	10.5579
ENSG00000076108.11_2	BAZ2A	chr12:56989380-57030600	-	protein_coding	15.6437	10.5178	11.2955	12.3718
ENSG00000076201.14_2	PTPN23	chr3:47422501-47454931	+	protein_coding	6.81545	7.14423	6.72042	8.94436
ENSG00000076242.14_2	MLH1	chr3:37034823-37092409	+	protein_coding	6.84753	7.33787	6.91133	7.32234
ENSG00000076248.10_2	UNG	chr12:109535379-109548797	+	protein_coding	13.9822	9.20893	16.7409	8.91017
ENSG00000076258.9_2	FMO4	chr1:171283347-171311223	+	protein_coding	0.997562	0.634617	0.739919	0.608516
ENSG00000076321.10_3	KLHL20	chr1:173684080-173755840	+	protein_coding	5.09565	6.49405	4.77794	5.93251
ENSG00000076351.12_3	SLC46A1	chr17:26721775-26734215	-	protein_coding	3.16865	1.88006	3.37214	1.52138
ENSG00000076356.6_2	PLXNA2	chr1:208195587-208417665	-	protein_coding	19.7705	4.08561	21.7534	4.15073
ENSG00000076382.16_3	SPAG5	chr17:26904583-26926297	-	protein_coding	15.9747	2.23559	13.6038	1.51511
ENSG00000076513.16_3	ANKRD13A	chr12:110436991-110477568	+	protein_coding	9.10391	22.3911	7.81504	17.7505
ENSG00000076554.15_4	TPD52	chr8:80946980-81143467	-	protein_coding	11.0321	0.226717	8.73451	0.302271
ENSG00000076555.15_3	ACACB	chr12:109554400-109706031	+	protein_coding	1.03567	0.308957	0.922639	0.344608
ENSG00000076604.14_3	TRAF4	chr17:27071002-27077976	+	protein_coding	8.59849	4.17702	9.05401	4.12914
ENSG00000076650.6_2	GPATCH1	chr19:33571786-33621448	+	protein_coding	2.46794	2.12338	3.30343	2.68785
ENSG00000076662.9_3	ICAM3	chr19:10444452-10450499	-	protein_coding	1.20889	1.85454	1.43309	2.06843
ENSG00000076685.18_3	NT5C2	chr10:104847774-104953063	-	protein_coding	14.9649	17.1274	17.0674	20.6545
ENSG00000076706.16_3	MCAM	chr11:119179239-119192231	-	protein_coding	0.558634	23.3428	0.517698	23.5942
ENSG00000076770.14_3	MBNL3	chrX:131503345-131623996	-	protein_coding	4.78727	0.428392	3.18808	0.43052
ENSG00000076826.9_2	CAMSAP3	chr19:7660788-7683190	+	protein_coding	7.72957	0	6.19472	0
ENSG00000076864.19_3	RAP1GAP	chr1:21922708-21995856	-	protein_coding	3.21429	0.0433093	3.85342	0.0223176
ENSG00000076924.11_2	XAB2	chr19:7684411-7694451	-	protein_coding	11.1799	8.43803	10.0005	12.0233
ENSG00000076928.17_3	ARHGEF1	chr19:42387228-42434302	+	protein_coding	8.78672	4.97567	8.02524	5.18184
ENSG00000076944.15_3	STXBP2	chr19:7701767-7712759	+	protein_coding	11.5362	0.382878	9.31485	0.40763
ENSG00000076984.17_2	MAP2K7	chr19:7968728-7979363	+	protein_coding	4.1322	2.90106	4.05253	3.59874
ENSG00000077044.10_3	DGKD	chr2:234263153-234380750	+	protein_coding	2.74365	1.29972	2.86738	1.50747
ENSG00000077097.15_3	TOP2B	chr3:25639396-25706398	-	protein_coding	32.7806	17.6687	25.6542	15.9833
ENSG00000077147.14_2	TM9SF3	chr10:98277866-98347209	-	protein_coding	31.5144	60.4133	33.6891	59.9402
ENSG00000077150.18_3	NFKB2	chr10:104153867-104162286	+	protein_coding	8.54402	15.5545	8.99231	19.1942
ENSG00000077152.9_2	UBE2T	chr1:202300785-202311108	-	protein_coding	32.2379	6.06022	33.8149	3.68495
ENSG00000077157.21_3	PPP1R12B	chr1:202317827-202561834	+	protein_coding	0.999132	0.298949	0.4144	0.153624
ENSG00000077232.17_3	DNAJC10	chr2:183580768-183659191	+	protein_coding	3.72833	8.44453	3.8384	8.03711
ENSG00000077235.17_3	GTF3C1	chr16:27470876-27561234	-	protein_coding	8.98148	9.982	9.6441	13.4212
ENSG00000077238.13_3	IL4R	chr16:27324989-27376099	+	protein_coding	4.26599	5.20191	4.72773	10.3191
ENSG00000077254.14_4	USP33	chr1:78161672-78225537	-	protein_coding	8.5265	10.6526	10.9964	11.4001
ENSG00000077312.8_3	SNRPA	chr19:41256542-41271294	+	protein_coding	10.0426	8.4317	9.07809	5.83965
ENSG00000077348.8_2	EXOSC5	chr19:41892279-41903384	-	protein_coding	4.4761	2.29721	3.06836	2.17449
ENSG00000077380.15_3	DYNC1I2	chr2:172543919-172604930	+	protein_coding	21.5574	23.3105	25.9682	19.8013
ENSG00000077454.15_3	LRCH4	chr7:100171634-100183776	-	protein_coding	2.65977	2.92571	3.03146	2.26108
ENSG00000077458.12_2	FAM76B	chr11:95502106-95523573	-	protein_coding	4.97746	1.74808	4.64184	1.40937
ENSG00000077463.14_3	SIRT6	chr19:4174106-4182601	-	protein_coding	6.40597	5.20769	6.11435	6.3934
ENSG00000077514.8_3	POLD3	chr11:74204896-74380162	+	protein_coding	8.75402	2.46969	7.37402	2.31043
ENSG00000077549.17_3	CAPZB	chr1:19665270-19812033	-	protein_coding	56.0199	67.5679	71.2409	67.5325
ENSG00000077585.13_3	GPR137B	chr1:236305805-236385165	+	protein_coding	2.95915	9.70716	4.07394	10.711
ENSG00000077684.15_3	JADE1	chr4:129730778-129796379	+	protein_coding	1.62235	2.35733	1.66748	1.18772
ENSG00000077713.18_3	SLC25A43	chrX:118533023-118588441	+	protein_coding	3.02847	10.4235	2.74499	2.03585
ENSG00000077721.15_2	UBE2A	chrX:118708430-118725046	+	protein_coding	8.54799	7.86618	11.0133	10.2965
ENSG00000077942.18_3	FBLN1	chr22:45898118-45997015	+	protein_coding	4.30378	66.2264	4.5991	68.1301
ENSG00000078018.19_3	MAP2	chr2:210288782-210598842	+	protein_coding	0.479737	0.772037	0.639511	0.665721
ENSG00000078043.15_3	PIAS2	chr18:44383187-44500123	-	protein_coding	1.19206	1.43697	1.38546	1.43968
ENSG00000078061.12_2	ARAF	chrX:47420499-47431319	+	protein_coding	14.8983	16.044	19.3557	16.529
ENSG00000078070.12_3	MCCC1	chr3:182733006-182833863	-	protein_coding	8.05383	5.25509	8.24453	4.50609
ENSG00000078114.18_3	NEBL	chr10:21068902-21463116	-	protein_coding	0.734102	0	0.928708	0
ENSG00000078124.11_3	ACER3	chr11:76571911-76737841	+	protein_coding	6.06944	3.7046	7.51385	2.65878
ENSG00000078140.13_3	UBE2K	chr4:39699664-39784412	+	protein_coding	15.3649	15.5378	17.0431	19.3386
ENSG00000078142.12_3	PIK3C3	chr18:39535171-39667794	+	protein_coding	4.01517	2.56141	3.2577	2.75347
ENSG00000078177.13_3	N4BP2	chr4:40058446-40159872	+	protein_coding	2.33619	0.668061	1.30779	0.583575
ENSG00000078237.6_2	TIGAR	chr12:4416929-4463759	+	protein_coding	2.98902	8.99837	3.93478	11.4977
ENSG00000078246.16_3	TULP3	chr12:2986389-3050306	+	protein_coding	11.3656	12.1411	9.52561	15.0382
ENSG00000078269.14_3	SYNJ2	chr6:158402919-158520208	+	protein_coding	4.32505	4.31565	4.28304	3.66936
ENSG00000078304.19_3	PPP2R5C	chr14:102228135-102394326	+	protein_coding	6.27372	4.32561	6.38108	4.15579
ENSG00000078369.17_2	GNB1	chr1:1716724-1822556	-	protein_coding	40.8631	78.1706	42.8979	85.5664
ENSG00000078399.17_3	HOXA9	chr7:27202054-27214799	-	protein_coding	22.3848	1.62575	30.2156	1.25724
ENSG00000078401.6_2	EDN1	chr6:12290596-12297427	+	protein_coding	0.311391	7.36911	0.627953	3.70709
ENSG00000078403.16_3	MLLT10	chr10:21813604-22032559	+	protein_coding	6.12885	2.77233	5.70823	2.66129
ENSG00000078487.17_3	ZCWPW1	chr7:99998449-100026615	-	protein_coding	0.701868	0.677369	0.485032	0.671969
ENSG00000078618.21_3	NRDC	chr1:52254863-52344609	-	protein_coding	27.2081	25.233	25.8558	24.5805
ENSG00000078668.13_3	VDAC3	chr8:42249142-42263415	+	protein_coding	30.8281	15.7277	32.0677	14.2052
ENSG00000078674.17_2	PCM1	chr8:17780349-17887453	+	protein_coding	8.0552	6.053	7.25583	6.00668
ENSG00000078699.21_2	CBFA2T2	chr20:32077881-32237842	+	protein_coding	3.92966	1.41862	2.40903	2.49258
ENSG00000078747.14_3	ITCH	chr20:32951041-33099198	+	protein_coding	12.1003	9.15443	16.8386	9.38219
ENSG00000078804.12_3	TP53INP2	chr20:33292094-33301243	+	protein_coding	1.87064	24.7026	1.86789	28.4985
ENSG00000078808.16_2	SDF4	chr1:1152288-1167411	-	protein_coding	18.0539	38.4096	17.2361	50.8424
ENSG00000078900.14_3	TP73	chr1:3569084-3652765	+	protein_coding	5.88894	0	2.97553	0
ENSG00000078902.15_2	TOLLIP	chr11:1295601-1330884	-	protein_coding	7.5601	13.3682	6.78816	8.05565
ENSG00000078967.12_3	UBE2D4	chr7:43966037-43995735	+	protein_coding	2.7104	2.45552	3.6038	2.23511
ENSG00000079134.11_3	THOC1	chr18:214520-268050	-	protein_coding	2.19992	1.44173	2.32	1.37922
ENSG00000079215.13_3	SLC1A3	chr5:36606457-36688436	+	protein_coding	5.45911	0.109807	11.5954	0.117238
ENSG00000079246.15_3	XRCC5	chr2:216972187-217071026	+	protein_coding	62.856	44.9858	71.2712	43.1472
ENSG00000079257.7_2	LXN	chr3:158363611-158390482	-	protein_coding	7.34727	6.92653	7.088	5.45218
ENSG00000079277.19_4	MKNK1	chr1:47023080-47082515	-	protein_coding	5.60785	2.49332	5.97926	2.64794
ENSG00000079313.13_3	REXO1	chr19:1815245-1848462	-	protein_coding	6.24571	7.99096	8.05454	9.24235
ENSG00000079332.14_3	SAR1A	chr10:71907045-71930279	-	protein_coding	5.27853	9.0831	5.42128	10.1047
ENSG00000079335.18_3	CDC14A	chr1:100810581-100985833	+	protein_coding	0.695876	1.08479	0.7441	1.04038
ENSG00000079337.15_3	RAPGEF3	chr12:48128150-48164823	-	protein_coding	0.500349	0.173406	0.455186	0.191157
ENSG00000079387.13_3	SENP1	chr12:48436681-48500091	-	protein_coding	6.02089	2.75211	6.8229	2.82432
ENSG00000079432.7_3	CIC	chr19:42772689-42799949	+	protein_coding	7.52365	9.05041	6.79854	10.5929
ENSG00000079459.12_3	FDFT1	chr8:11653082-11696818	+	protein_coding	10.6751	7.62154	11.0657	8.38318
ENSG00000079462.7_3	PAFAH1B3	chr19:42801185-42807698	-	protein_coding	9.63743	3.29157	9.2704	2.16106
ENSG00000079482.12_3	OPHN1	chrX:67262186-67653755	-	protein_coding	1.93804	2.88824	1.70837	2.08366
ENSG00000079616.12_2	KIF22	chr16:29802040-29816706	+	protein_coding	18.2981	3.06276	17.0403	2.21395
ENSG00000079691.17_3	CARMIL1	chr6:25279306-25620758	+	protein_coding	11.3042	4.17787	10.7777	3.43728
ENSG00000079739.15_2	PGM1	chr1:64058947-64125916	+	protein_coding	9.58687	20.0876	7.51848	17.2365
ENSG00000079785.14_3	DDX1	chr2:15731302-15771235	+	protein_coding	44.7616	37.7347	37.4067	30.8803
ENSG00000079805.16_4	DNM2	chr19:10828755-10944164	+	protein_coding	9.00677	5.33871	9.87885	5.57046
ENSG00000079819.18_3	EPB41L2	chr6:131160487-131384462	-	protein_coding	2.92277	10.9602	3.03116	11.1798
ENSG00000079950.13_2	STX7	chr6:132767006-132834337	-	protein_coding	3.43648	4.27204	3.15406	3.6177
ENSG00000079974.17_3	RABL2B	chr22:51205929-51222091	-	protein_coding	1.69221	2.69374	1.90438	2.36071
ENSG00000079999.13_3	KEAP1	chr19:10596796-10614417	-	protein_coding	14.06	12.0673	16.839	10.8919
ENSG00000080007.7_2	DDX43	chr6:74104471-74127292	+	protein_coding	1.38816	1.08832	0.658145	0.839714
ENSG00000080031.9_3	PTPRH	chr19:55692616-55720874	-	protein_coding	0.353182	0.486713	0.521876	0.536215
ENSG00000080189.14_2	SLC35C2	chr20:44974619-44993097	-	protein_coding	4.96727	3.90339	4.77714	4.26438
ENSG00000080200.9_2	CRYBG3	chr3:97540884-97663807	+	protein_coding	9.81745	4.55914	9.54104	3.77584
ENSG00000080345.17_3	RIF1	chr2:152266397-152364527	+	protein_coding	6.45238	4.3849	5.50581	3.14992
ENSG00000080371.5_2	RAB21	chr12:72148654-72194065	+	protein_coding	4.64158	7.06162	5.56356	8.07909
ENSG00000080503.22_3	SMARCA2	chr9:1980290-2193624	+	protein_coding	3.46223	3.17304	2.89844	3.7756
ENSG00000080546.13_2	SESN1	chr6:109307640-109416022	-	protein_coding	2.57583	3.17232	1.95572	3.45733
ENSG00000080561.13_3	MID2	chrX:107068985-107170423	+	protein_coding	4.19724	4.05563	3.95308	4.18975
ENSG00000080573.6_2	COL5A3	chr19:10070237-10121147	-	protein_coding	4.29504	1.83185	3.73157	1.49166
ENSG00000080603.16_3	SRCAP	chr16:30709530-30752730	+	protein_coding	11.0533	8.80316	11.3801	6.84198
ENSG00000080608.9_2	PUM3	chr9:2720469-2844241	-	protein_coding	9.70577	12.9683	9.83301	10.7289
ENSG00000080802.18_2	CNOT4	chr7:135046547-135194875	-	protein_coding	3.02253	3.81696	3.39762	4.32347
ENSG00000080815.18_3	PSEN1	chr14:73603126-73690399	+	protein_coding	11.3844	7.99061	12.1268	9.09398
ENSG00000080819.6_3	CPOX	chr3:98239976-98312567	-	protein_coding	11.5253	6.28971	7.97502	5.66913
ENSG00000080822.16_3	CLDND1	chr3:98216756-98241910	-	protein_coding	14.8965	7.8864	12.531	7.5587
ENSG00000080823.22_2	MOK	chr14:102690837-102771537	-	protein_coding	0.479525	3.61269	0.625763	2.74483
ENSG00000080824.18_2	HSP90AA1	chr14:102547075-102606036	-	protein_coding	214.513	280.68	230.774	348.377
ENSG00000080839.11_3	RBL1	chr20:35624752-35724398	-	protein_coding	8.22115	1.77162	7.87771	1.25695
ENSG00000080845.17_2	DLGAP4	chr20:34894258-35157040	+	protein_coding	10.9961	12.9072	8.72694	13.6697
ENSG00000080854.14_3	IGSF9B	chr11:133778459-133826880	-	protein_coding	2.97671	0	2.47963	0
ENSG00000080986.12_2	NDC80	chr18:2571510-2616634	+	protein_coding	15.0921	2.19177	14.5495	1.20742
ENSG00000081014.10_3	AP4E1	chr15:51200869-51298097	+	protein_coding	5.07866	3.81308	7.20351	5.0166
ENSG00000081019.13_2	RSBN1	chr1:114304454-114355098	-	protein_coding	3.64673	3.9651	2.88118	4.18803
ENSG00000081026.18_3	MAGI3	chr1:113933371-114228545	+	protein_coding	4.40842	1.26191	3.96876	0.745995
ENSG00000081087.14_3	OSTM1	chr6:108362613-108487058	-	protein_coding	3.97925	19.0072	5.2613	22.8871
ENSG00000081154.11_2	PCNP	chr3:101292939-101313281	+	protein_coding	14.6269	13.7622	15.6305	14.5964
ENSG00000081177.18_2	EXD2	chr14:69658228-69710737	+	protein_coding	3.37971	4.1707	5.3817	4.88738
ENSG00000081181.7_2	ARG2	chr14:68086515-68118437	+	protein_coding	1.67737	0.751573	0.99997	0.683363
ENSG00000081189.15_3	MEF2C	chr5:88012934-88200074	-	protein_coding	0.738141	0.463255	1.04584	0.518865
ENSG00000081277.12_3	PKP1	chr1:201252580-201302121	+	protein_coding	226.199	0.0291179	171.75	0.0724166
ENSG00000081307.12_3	UBA5	chr3:132373290-132396941	+	protein_coding	6.01471	5.5098	5.90578	5.643
ENSG00000081320.10_3	STK17B	chr2:196998290-197041227	-	protein_coding	4.38677	9.53318	3.44432	8.43457
ENSG00000081377.16_2	CDC14B	chr9:99252523-99382112	-	protein_coding	3.93176	2.43528	2.94716	2.68958
ENSG00000081386.12_2	ZNF510	chr9:99518147-99540411	-	protein_coding	4.51582	2.42245	5.15407	2.39406
ENSG00000081665.13_3	ZNF506	chr19:19896648-19932560	-	protein_coding	0.627986	0.967382	0.63145	0.97769
ENSG00000081692.12_2	JMJD4	chr1:227918126-227923112	-	protein_coding	2.30911	1.33173	4.73848	1.33633
ENSG00000081721.11_2	DUSP12	chr1:161719548-161727028	+	protein_coding	13.5567	8.06611	13.3999	6.74477
ENSG00000081760.16_3	AACS	chr12:125549925-125627879	+	protein_coding	2.64593	1.92556	1.36551	2.79388
ENSG00000081791.8_3	KIAA0141	chr5:141303373-141321612	+	protein_coding	6.41905	4.15197	7.07274	4.75914
ENSG00000081870.11_2	HSPB11	chr1:54382247-54411602	-	protein_coding	8.85269	6.07023	8.51775	4.92275
ENSG00000081913.13_3	PHLPP1	chr18:60382683-60647666	+	protein_coding	7.21031	1.14053	6.53203	1.34859
ENSG00000081923.11_3	ATP8B1	chr18:55313658-55470333	-	protein_coding	17.2148	21.7297	17.3513	11.6495
ENSG00000082068.8_2	WDR70	chr5:37379314-37753537	+	protein_coding	5.11156	2.62311	5.19947	2.87315
ENSG00000082074.15_4	FYB1	chr5:39105338-39274630	-	protein_coding	17.2422	0.515025	20.6672	0.621122
ENSG00000082146.12_2	STRADB	chr2:202252581-202345569	+	protein_coding	4.06682	11.0683	5.81281	15.0436
ENSG00000082153.17_3	BZW1	chr2:201675317-201692061	+	protein_coding	13.1551	20.8656	11.0204	17.3191
ENSG00000082212.12_2	ME2	chr18:48405104-48480627	+	protein_coding	3.4572	1.71988	3.45695	2.50395
ENSG00000082213.17_4	C5orf22	chr5:31532373-31555165	+	protein_coding	4.39687	7.62374	6.63946	8.72698
ENSG00000082258.12_2	CCNT2	chr2:135675805-135716912	+	protein_coding	3.36688	3.49287	1.61861	3.45771
ENSG00000082269.16_3	FAM135A	chr6:71122644-71270877	+	protein_coding	3.10914	0.976864	2.51875	1.4807
ENSG00000082438.15_3	COBLL1	chr2:165510134-165700189	-	protein_coding	7.11191	2.22123	5.65091	1.0915
ENSG00000082458.11_2	DLG3	chrX:69664711-69725340	+	protein_coding	6.36094	1.08433	2.84198	1.55533
ENSG00000082497.11_2	SERTAD4	chr1:210406144-210419976	+	protein_coding	2.66577	0.74607	3.55087	0.442673
ENSG00000082515.17_3	MRPL22	chr5:154320630-154348971	+	protein_coding	6.24364	3.46393	6.49953	4.03293
ENSG00000082516.8_2	GEMIN5	chr5:154266976-154317769	-	protein_coding	6.63355	4.83715	6.71106	4.74168
ENSG00000082641.15_3	NFE2L1	chr17:46125691-46138849	+	protein_coding	71.1403	67.7639	67.1218	89.3275
ENSG00000082701.14_4	GSK3B	chr3:119540170-119813264	-	protein_coding	16.5623	14.4317	16.584	15.7483
ENSG00000082781.11_3	ITGB5	chr3:124480795-124620265	-	protein_coding	14.3244	26.2821	15.7727	24.1433
ENSG00000082805.19_3	ERC1	chr12:1099675-1605099	+	protein_coding	6.94659	8.78095	7.00568	8.82198
ENSG00000082898.16_2	XPO1	chr2:61704984-61765761	-	protein_coding	22.8831	13.5744	22.3467	15.1236
ENSG00000082996.19_4	RNF13	chr3:149530495-149679926	+	protein_coding	5.91197	4.8839	8.05784	4.73159
ENSG00000083093.9_2	PALB2	chr16:23614481-23652631	-	protein_coding	6.76491	3.76076	6.2573	4.02469
ENSG00000083097.14_2	DOPEY1	chr6:83777385-83881069	+	protein_coding	3.02189	1.75882	2.95312	1.24526
ENSG00000083099.10_2	LYRM2	chr6:90277863-90348472	-	protein_coding	3.52327	3.88366	3.90806	3.33595
ENSG00000083123.14_2	BCKDHB	chr6:80816364-81055987	+	protein_coding	4.47252	2.88798	4.15032	2.33874
ENSG00000083168.9_3	KAT6A	chr8:41786997-41909508	-	protein_coding	8.84245	6.07582	4.26608	2.9877
ENSG00000083223.17_2	ZCCHC6	chr9:88902648-88969369	-	protein_coding	9.29346	10.8941	9.10336	8.77394
ENSG00000083290.19_2	ULK2	chr17:19674142-19771249	-	protein_coding	1.05809	2.36942	1.24005	2.01643
ENSG00000083307.10_3	GRHL2	chr8:102504660-102681954	+	protein_coding	18.2024	0	18.2233	0
ENSG00000083312.17_2	TNPO1	chr5:72112139-72212560	+	protein_coding	15.9519	34.8165	20.9982	37.3194
ENSG00000083444.16_2	PLOD1	chr1:11994262-12035595	+	protein_coding	10.3991	82.8369	12.2554	86.6229
ENSG00000083454.21_3	P2RX5	chr17:3575493-3599698	-	protein_coding	0.180035	1.09949	0.50719	2.53748
ENSG00000083457.11_2	ITGAE	chr17:3617922-3704537	-	protein_coding	1.69428	1.82245	2.04258	1.68587
ENSG00000083520.14_2	DIS3	chr13:73326307-73356234	-	protein_coding	8.23257	6.02018	6.56691	5.85363
ENSG00000083535.15_3	PIBF1	chr13:73356197-73590599	+	protein_coding	5.19843	2.8874	3.4911	2.12507
ENSG00000083544.13_3	TDRD3	chr13:60970591-61148012	+	protein_coding	2.54361	1.24412	2.26603	1.03997
ENSG00000083635.7_3	NUFIP1	chr13:45513384-45563618	-	protein_coding	5.05586	3.39078	5.58031	3.56076
ENSG00000083642.18_2	PDS5B	chr13:33160564-33352157	+	protein_coding	5.80355	2.37034	4.25724	2.15499
ENSG00000083720.12_2	OXCT1	chr5:41730167-41870621	-	protein_coding	6.56652	9.22089	5.32334	6.1164
ENSG00000083750.12_3	RRAGB	chrX:55744172-55785207	+	protein_coding	3.51099	5.30659	3.78641	4.87846
ENSG00000083799.17_3	CYLD	chr16:50775961-50835846	+	protein_coding	5.46145	10.4539	5.19094	10.5281
ENSG00000083812.11_3	ZNF324	chr19:58978412-58986803	+	protein_coding	1.954	1.60502	1.25663	1.06806
ENSG00000083817.8_2	ZNF416	chr19:58082934-58090295	-	protein_coding	1.0806	2.78649	1.4008	3.26397
ENSG00000083828.15_3	ZNF586	chr19:58281023-58331307	+	protein_coding	1.36123	1.21628	1.51246	1.00168
ENSG00000083838.15_3	ZNF446	chr19:58985384-58992597	+	protein_coding	2.23938	1.10454	2.58476	0.893002
ENSG00000083844.10_4	ZNF264	chr19:57702868-57734214	+	protein_coding	1.4997	2.32583	1.78835	2.62042
ENSG00000083845.8_2	RPS5	chr19:58897767-58906173	+	protein_coding	98.5065	63.4242	85.1546	55.6413
ENSG00000083857.13_3	FAT1	chr4:187508937-187647876	-	protein_coding	16.3759	55.5682	21.9676	56.2573
ENSG00000083896.12_3	YTHDC1	chr4:69176105-69215807	-	protein_coding	11.8552	7.48899	9.11703	8.10137
ENSG00000083937.8_2	CHMP2B	chr3:87276421-87304698	+	protein_coding	8.62196	10.5995	12.8531	11.1527
ENSG00000084070.11_3	SMAP2	chr1:40810522-40888998	+	protein_coding	4.97264	11.5524	3.66613	8.49616
ENSG00000084072.16_3	PPIE	chr1:40157854-40229586	+	protein_coding	3.30866	2.70042	2.99391	2.90052
ENSG00000084073.8_2	ZMPSTE24	chr1:40723779-40759856	+	protein_coding	20.7546	34.7762	24.6828	36.6312
ENSG00000084090.13_3	STARD7	chr2:96850597-96874563	-	protein_coding	34.105	34.2398	36.1729	41.2942
ENSG00000084092.6_2	NOA1	chr4:57829536-57844989	-	protein_coding	9.91182	4.83061	7.32751	5.43729
ENSG00000084093.16_2	REST	chr4:57774042-57832844	+	protein_coding	6.44192	3.96119	5.50401	7.48633
ENSG00000084112.14_3	SSH1	chr12:109171968-109251366	-	protein_coding	2.91578	11.0825	3.41062	9.64322
ENSG00000084207.15_2	GSTP1	chr11:67351066-67354131	+	protein_coding	326.048	100.103	253.321	98.4381
ENSG00000084234.16_3	APLP2	chr11:129939732-130014706	+	protein_coding	77.9497	60.4259	90.7413	74.7264
ENSG00000084444.13_2	FAM234B	chr12:13197218-13295455	+	protein_coding	1.66096	1.41298	2.98245	2.45611
ENSG00000084463.7_2	WBP11	chr12:14937513-14956474	-	protein_coding	19.2299	13.1343	19.5762	15.5343
ENSG00000084623.11_2	EIF3I	chr1:32687529-32697205	+	protein_coding	82.1073	89.5854	81.9915	97.2484
ENSG00000084636.17_3	COL16A1	chr1:32117848-32169920	-	protein_coding	7.67632	27.2403	10.411	27.12
ENSG00000084652.15_2	TXLNA	chr1:32645287-32663886	+	protein_coding	20.3709	29.408	19.4791	28.6915
ENSG00000084676.15_2	NCOA1	chr2:24714783-24993571	+	protein_coding	1.61411	4.03603	2.19034	3.93834
ENSG00000084693.15_3	AGBL5	chr2:27265232-27293490	+	protein_coding	6.19135	2.93763	7.64606	3.5237
ENSG00000084731.14_3	KIF3C	chr2:26149465-26205618	-	protein_coding	1.80211	7.14992	2.44817	7.90043
ENSG00000084733.10_2	RAB10	chr2:26256976-26360323	+	protein_coding	56.9885	51.4719	58.8458	52.6681
ENSG00000084754.10_3	HADHA	chr2:26413504-26467594	-	protein_coding	86.9468	56.0466	84.7426	58.3748
ENSG00000084764.10_3	MAPRE3	chr2:27193480-27250064	+	protein_coding	3.63971	6.1224	4.54247	6.11845
ENSG00000084774.13_2	CAD	chr2:27440258-27466811	+	protein_coding	7.54374	4.28743	8.03034	4.08423
ENSG00000085063.14_3	CD59	chr11:33719807-33757991	-	protein_coding	15.1306	83.7526	10.8833	57.3768
ENSG00000085117.11_3	CD82	chr11:44585977-44641913	+	protein_coding	19.279	3.31645	17.0678	6.83037
ENSG00000085185.15_3	BCORL1	chrX:129115083-129192058	+	protein_coding	1.51998	2.23333	1.8434	2.50722
ENSG00000085224.21_4	ATRX	chrX:76760356-77041755	-	protein_coding	7.20459	4.08587	6.28793	2.56263
ENSG00000085231.13_3	AK6	chr5:68646811-68665840	-	protein_coding	8.43819	11.7749	10.0322	9.74958
ENSG00000085274.15_2	MYNN	chr3:169490619-169507504	+	protein_coding	4.05036	2.21649	3.9024	2.76977
ENSG00000085276.17_4	MECOM	chr3:168801287-169381406	-	protein_coding	4.51017	1.42082	3.71828	1.08434
ENSG00000085365.17_2	SCAMP1	chr5:77656407-77774894	+	protein_coding	5.42861	5.63672	8.30781	5.70393
ENSG00000085377.13_3	PREP	chr6:105725440-105850959	-	protein_coding	17.626	10.947	12.0705	8.15166
ENSG00000085382.11_3	HACE1	chr6:105175968-105307794	-	protein_coding	1.26728	1.36247	1.18708	1.18797
ENSG00000085415.15_2	SEH1L	chr18:12947132-12987535	+	protein_coding	3.14779	2.67913	3.39265	3.26283
ENSG00000085433.15_3	WDR47	chr1:109512836-109584735	-	protein_coding	21.9403	9.29418	16.2749	9.16011
ENSG00000085449.14_3	WDFY1	chr2:224720433-224810104	-	protein_coding	12.9659	17.8268	12.0685	13.5023
ENSG00000085465.12_2	OVGP1	chr1:111956936-111970399	-	protein_coding	0.60268	0.669705	0.138212	0.686788
ENSG00000085491.15_2	SLC25A24	chr1:108676658-108743471	-	protein_coding	10.6322	7.69792	18.551	14.106
ENSG00000085511.19_3	MAP3K4	chr6:161412759-161538417	+	protein_coding	9.80751	2.31817	11.5313	2.81238
ENSG00000085552.16_2	IGSF9	chr1:159896829-159915394	-	protein_coding	11.1146	0	8.46716	0.0330826
ENSG00000085644.13_2	ZNF213	chr16:3179778-3192806	+	protein_coding	2.83339	1.85389	2.64663	2.53698
ENSG00000085662.13_2	AKR1B1	chr7:134127102-134144036	-	protein_coding	30.7721	110.812	27.3903	120.917
ENSG00000085719.12_3	CPNE3	chr8:87526656-87573726	+	protein_coding	41.2094	21.8024	35.8031	18.1251
ENSG00000085721.12_2	RRN3	chr16:15153879-15188174	-	protein_coding	9.07592	18.0312	6.50009	17.9076
ENSG00000085733.15_2	CTTN	chr11:70244510-70282690	+	protein_coding	39.9726	34.5666	44.1954	35.2006
ENSG00000085741.12_2	WNT11	chr11:75897369-75921780	-	protein_coding	18.6793	0.090672	17.492	0.121226
ENSG00000085760.14_2	MTIF2	chr2:55463731-55496483	-	protein_coding	13.6601	8.69018	13.3056	8.34707
ENSG00000085788.13_3	DDHD2	chr8:38082736-38133076	+	protein_coding	4.94473	2.18298	5.18294	1.86846
ENSG00000085832.16_4	EPS15	chr1:51819935-51985000	-	protein_coding	11.4969	12.0682	11.5282	10.8785
ENSG00000085840.12_2	ORC1	chr1:52838501-52870131	-	protein_coding	8.56974	0.663631	8.18193	0.594828
ENSG00000085871.8_2	MGST2	chr4:140586922-140661899	+	protein_coding	6.65157	2.95203	6.78981	2.86603
ENSG00000085872.14_3	CHERP	chr19:16628700-16653341	-	protein_coding	8.56609	5.60004	10.0394	8.20246
ENSG00000085978.21_2	ATG16L1	chr2:234118697-234204320	+	protein_coding	3.94422	4.91101	4.68049	6.3024
ENSG00000085982.13_2	USP40	chr2:234384166-234475428	-	protein_coding	8.18655	3.56808	9.73077	3.60773
ENSG00000085998.13_2	POMGNT1	chr1:46654354-46685977	-	protein_coding	3.27289	13.5168	3.79301	13.2079
ENSG00000085999.11_3	RAD54L	chr1:46713360-46744145	+	protein_coding	3.5311	0.830016	3.99772	0.13395
ENSG00000086015.20_2	MAST2	chr1:46252659-46501796	+	protein_coding	3.11761	10.0579	3.44026	8.72174
ENSG00000086061.15_2	DNAJA1	chr9:33025209-33039905	+	protein_coding	34.9344	125.035	41.2561	167.43
ENSG00000086062.12_2	B4GALT1	chr9:33104080-33167354	-	protein_coding	23.9925	68.1072	32.6716	76.8911
ENSG00000086065.13_2	CHMP5	chr9:33264877-33282067	+	protein_coding	16.6345	35.4423	20.0597	41.7346
ENSG00000086102.18_2	NFX1	chr9:33290509-33371155	+	protein_coding	5.29204	6.65808	6.55094	7.15215
ENSG00000086189.9_2	DIMT1	chr5:61683081-61699766	-	protein_coding	5.95932	9.2943	6.0858	7.12072
ENSG00000086200.16_3	IPO11	chr5:61699799-61924409	+	protein_coding	5.74407	4.73439	5.70804	4.43387
ENSG00000086232.12_3	EIF2AK1	chr7:6061875-6098861	-	protein_coding	34.6355	17.7246	37.5148	19.5504
ENSG00000086300.15_2	SNX10	chr7:26331515-26413949	+	protein_coding	1.04783	0	1.03315	0.0377585
ENSG00000086475.14_2	SEPHS1	chr10:13359424-13390298	-	protein_coding	15.5093	6.53541	11.8977	4.51476
ENSG00000086504.15_2	MRPL28	chr16:417384-420527	-	protein_coding	18.9325	14.7966	20.2381	15.3259
ENSG00000086544.2_2	ITPKC	chr19:41223008-41246765	+	protein_coding	8.9042	12.2446	7.87326	16.3554
ENSG00000086548.8_3	CEACAM6	chr19:42254885-42276113	+	protein_coding	0.538684	0	1.61594	0
ENSG00000086570.12_2	FAT2	chr5:150883654-150948505	-	protein_coding	72.1512	0.00424312	66.8821	0
ENSG00000086589.11_2	RBM22	chr5:150070356-150080669	-	protein_coding	9.84987	8.48518	11.9688	11.7507
ENSG00000086598.10_2	TMED2	chr12:124069078-124083124	+	protein_coding	29.4214	102.308	54.3723	62.4501
ENSG00000086666.18_3	ZFAND6	chr15:80351910-80430735	+	protein_coding	6.20105	4.73041	5.82818	13.4212
ENSG00000086712.12_3	TXLNG	chrX:16804550-16862642	+	protein_coding	6.38694	5.87865	7.1115	7.33407
ENSG00000086758.15_3	HUWE1	chrX:53559057-53713674	-	protein_coding	32.2511	26.8322	29.506	29.8322
ENSG00000086827.8_3	ZW10	chr11:113603909-113644533	-	protein_coding	21.5453	7.88418	23.3159	8.95814
ENSG00000086848.14_3	ALG9	chr11:111652919-111742305	-	protein_coding	3.98163	2.74872	4.54921	3.03146
ENSG00000087008.15_2	ACOX3	chr4:8368009-8442450	-	protein_coding	2.02159	5.09691	2.10982	3.82361
ENSG00000087053.18_2	MTMR2	chr11:95566046-95658479	-	protein_coding	10.9714	11.387	15.243	7.63319
ENSG00000087074.7_3	PPP1R15A	chr19:49375649-49379314	+	protein_coding	15.5319	89.5446	10.5576	104.705
ENSG00000087077.13_3	TRIP6	chr7:100464760-100471076	+	protein_coding	26.1966	22.3427	24.7664	23.48
ENSG00000087086.14_3	FTL	chr19:49468558-49470135	+	protein_coding	352.196	2771.65	372.882	3264.09
ENSG00000087087.19_4	SRRT	chr7:100472733-100486285	+	protein_coding	15.1627	11.5774	15.3246	12.9222
ENSG00000087088.19_3	BAX	chr19:49458072-49465055	+	protein_coding	11.2111	21.1993	11.0479	18.8854
ENSG00000087095.12_2	NLK	chr17:26368763-26523407	+	protein_coding	2.56806	3.94131	3.69872	3.97288
ENSG00000087111.20_3	PIGS	chr17:26880401-26898890	-	protein_coding	11.5621	10.0407	11.6257	9.23365
ENSG00000087128.9_2	TMPRSS11E	chr4:69313167-69363322	+	protein_coding	13.3072	0	18.7989	0
ENSG00000087152.15_2	ATXN7L3	chr17:42269173-42277481	-	protein_coding	15.3383	10.3062	18.8128	13.6544
ENSG00000087157.18_2	PGS1	chr17:76374721-76421195	+	protein_coding	2.35985	2.46614	2.21321	2.87656
ENSG00000087191.12_3	PSMC5	chr17:61904512-61909386	+	protein_coding	21.6801	16.5123	31.0219	16.1102
ENSG00000087206.16_3	UIMC1	chr5:176332006-176449634	-	protein_coding	4.96269	4.24009	3.78509	3.41687
ENSG00000087245.12_3	MMP2	chr16:55423612-55540603	+	protein_coding	23.7519	166.28	27.4449	199.16
ENSG00000087253.12_3	LPCAT2	chr16:55542910-55620582	+	protein_coding	7.63128	4.0082	9.07274	3.26738
ENSG00000087263.16_2	OGFOD1	chr16:56485402-56513012	+	protein_coding	10.0167	13.6183	12.4357	14.6601
ENSG00000087266.15_3	SH3BP2	chr4:2794750-2842825	+	protein_coding	0.300769	1.91666	1.01959	1.79147
ENSG00000087269.15_2	NOP14	chr4:2939660-2965112	-	protein_coding	13.8546	16.7259	12.0712	19.5861
ENSG00000087274.16_3	ADD1	chr4:2845584-2931803	+	protein_coding	8.35571	13.3502	5.2542	15.3388
ENSG00000087299.11_2	L2HGDH	chr14:50704281-50779266	-	protein_coding	4.68886	0.563513	4.10987	0.525313
ENSG00000087301.8_3	TXNDC16	chr14:52897308-53019240	-	protein_coding	2.67228	0.609554	2.84399	0.478701
ENSG00000087302.8_2	C14orf166	chr14:52456193-52477409	+	protein_coding	11.2202	10.2636	11.7446	9.7201
ENSG00000087338.4_2	GMCL1	chr2:70056774-70108528	+	protein_coding	6.40716	3.94229	7.32809	4.27315
ENSG00000087365.15_3	SF3B2	chr11:65818200-65836779	+	protein_coding	30.9049	16.9372	33.2775	18.7065
ENSG00000087448.9_2	KLHL42	chr12:27932953-27955973	+	protein_coding	5.87934	6.95681	7.11983	6.35583
ENSG00000087460.24_3	GNAS	chr20:57414773-57486247	+	protein_coding	27.2565	35.4652	29.439	42.0969
ENSG00000087470.17_2	DNM1L	chr12:32832134-32898584	+	protein_coding	11.6797	11.443	12.6394	10.0803
ENSG00000087494.15_3	PTHLH	chr12:28111017-28125638	-	protein_coding	34.5978	0.591251	54.1484	0.734295
ENSG00000087502.17_3	ERGIC2	chr12:29490285-29534122	-	protein_coding	7.14248	10.9048	6.77202	8.28321
ENSG00000087510.6_2	TFAP2C	chr20:55204358-55214339	+	protein_coding	24.3984	0.495205	21.8152	0.663635
ENSG00000087586.17_2	AURKA	chr20:54944445-54967393	-	protein_coding	38.1467	10.4109	37.036	8.20663
ENSG00000087842.10_2	PIR	chrX:15402921-15511687	-	protein_coding	40.8378	2.11669	40.326	1.6072
ENSG00000087884.14_3	AAMDC	chr11:77532155-77629478	+	protein_coding	3.9101	6.06206	4.60974	5.44754
ENSG00000087903.12_3	RFX2	chr19:5993175-6199583	-	protein_coding	1.74618	0.665352	1.58423	0.702074
ENSG00000087995.15_2	METTL2A	chr17:60501228-60528183	+	protein_coding	5.9193	5.08554	6.56562	6.32763
ENSG00000088002.11_2	SULT2B1	chr19:49055332-49102682	+	protein_coding	0.675094	0.0223036	0.12145	0
ENSG00000088035.15_2	ALG6	chr1:63833261-63904233	+	protein_coding	3.71233	1.37858	3.24768	1.12736
ENSG00000088038.17_3	CNOT3	chr19:54641444-54659419	+	protein_coding	7.89178	5.05786	8.43783	5.6946
ENSG00000088179.8_3	PTPN4	chr2:120517207-120741394	+	protein_coding	1.97338	1.25902	1.77702	0.999152
ENSG00000088205.12_2	DDX18	chr2:118572226-118589955	+	protein_coding	13.9029	8.74588	16.7071	9.86168
ENSG00000088247.17_4	KHSRP	chr19:6413359-6424805	-	protein_coding	46.7394	26.8071	52.8089	29.0923
ENSG00000088256.8_2	GNA11	chr19:3094408-3124002	+	protein_coding	10.6467	7.8505	15.6167	24.2931
ENSG00000088280.18_3	ASAP3	chr1:23755056-23811061	-	protein_coding	10.2764	2.71861	7.62145	2.23416
ENSG00000088298.12_2	EDEM2	chr20:33703160-33735167	-	protein_coding	19.8095	20.2581	20.5086	18.5044
ENSG00000088305.18_2	DNMT3B	chr20:31350191-31397162	+	protein_coding	1.29995	0.437158	1.82429	0.443534
ENSG00000088325.15_2	TPX2	chr20:30327074-30389608	+	protein_coding	109.342	11.598	106.132	7.79624
ENSG00000088356.5_2	PDRG1	chr20:30532145-30539895	-	protein_coding	8.88931	13.6014	11.8682	16.9314
ENSG00000088367.21_3	EPB41L1	chr20:34679426-34820721	+	protein_coding	35.6204	3.45851	41.1387	3.25035
ENSG00000088387.18_3	DOCK9	chr13:99445683-99738879	-	protein_coding	7.41503	1.48456	6.47119	1.31923
ENSG00000088448.14_3	ANKRD10	chr13:111530887-111567416	-	protein_coding	11.8409	10.0649	11.2167	11.0541
ENSG00000088451.10_2	TGDS	chr13:95226305-95248511	-	protein_coding	4.06337	4.16764	3.88321	4.98373
ENSG00000088682.13_3	COQ9	chr16:57481337-57495187	+	protein_coding	15.0056	3.75434	12.2611	4.99857
ENSG00000088726.15_3	TMEM40	chr3:12775024-12810956	-	protein_coding	2.07669	0.0527153	2.0989	0.0307422
ENSG00000088727.12_2	KIF9	chr3:47269516-47324941	-	protein_coding	0.600921	0.40912	0.477187	0.466792
ENSG00000088766.11_2	CRLS1	chr20:5986736-6020699	+	protein_coding	7.84059	5.50978	7.23866	6.18174
ENSG00000088808.16_2	PPP1R13B	chr14:104200089-104313927	-	protein_coding	5.26679	0.502804	6.03939	0.664796
ENSG00000088812.17_3	ATRN	chr20:3451687-3631769	+	protein_coding	17.3564	13.2251	20.5359	15.1497
ENSG00000088826.17_2	SMOX	chr20:4101627-4168394	+	protein_coding	4.90926	5.17796	4.4659	6.76236
ENSG00000088832.16_3	FKBP1A	chr20:1349622-1373816	-	protein_coding	37.5249	30.1175	34.2258	34.414
ENSG00000088833.17_3	NSFL1C	chr20:1422807-1454487	-	protein_coding	19.7845	10.9341	23.5818	11.8178
ENSG00000088836.12_3	SLC4A11	chr20:3208063-3219836	-	protein_coding	14.5464	0.475846	13.3363	0.529735
ENSG00000088854.12_3	C20orf194	chr20:3229951-3388272	-	protein_coding	3.79672	7.09731	3.49434	7.73758
ENSG00000088876.11_3	ZNF343	chr20:2462463-2505348	-	protein_coding	4.81389	2.63753	3.34709	2.21788
ENSG00000088888.17_2	MAVS	chr20:3827446-3856770	+	protein_coding	28.4957	13.1135	26.7611	13.1001
ENSG00000088899.14_2	LZTS3	chr20:3143263-3154238	-	protein_coding	1.04695	3.21805	1.31289	3.25786
ENSG00000088930.7_2	XRN2	chr20:21283942-21370465	+	protein_coding	63.6089	38.2787	68.6696	44.869
ENSG00000088970.15_3	KIZ	chr20:21106624-21227260	+	protein_coding	4.12271	2.54822	3.28171	2.90801
ENSG00000088986.10_3	DYNLL1	chr12:120907653-120936296	+	protein_coding	38.1475	37.1833	47.1521	35.2825
ENSG00000089006.16_3	SNX5	chr20:17922241-17949623	-	protein_coding	15.3366	6.00977	15.7296	4.83076
ENSG00000089009.15_2	RPL6	chr12:112842994-112856642	-	protein_coding	116.969	74.9927	113.602	81.6332
ENSG00000089022.13_2	MAPKAPK5	chr12:112279782-112340042	+	protein_coding	1.9197	1.77719	2.22305	2.01318
ENSG00000089048.14_2	ESF1	chr20:13694969-13765532	-	protein_coding	19.5207	9.7281	11.5613	6.75161
ENSG00000089050.15_3	RBBP9	chr20:18467184-18477887	-	protein_coding	11.5794	6.41267	13.2037	6.09877
ENSG00000089053.12_2	ANAPC5	chr12:121746048-121837699	-	protein_coding	6.84741	6.93887	7.15088	7.43358
ENSG00000089057.14_2	SLC23A2	chr20:4833002-4990939	-	protein_coding	9.77848	4.97039	9.79677	3.93566
ENSG00000089060.11_2	SLC8B1	chr12:113736564-113797298	-	protein_coding	3.32118	1.15998	2.8724	1.45611
ENSG00000089063.14_2	TMEM230	chr20:5048878-5093749	-	protein_coding	32.7071	30.4683	34.9363	29.6702
ENSG00000089091.16_3	DZANK1	chr20:18364011-18447925	-	protein_coding	0.915332	0.423202	1.14081	0.405683
ENSG00000089094.18_3	KDM2B	chr12:121866900-122018920	-	protein_coding	1.58033	1.213	1.58859	1.44764
ENSG00000089123.15_3	TASP1	chr20:13370039-13619587	-	protein_coding	7.98251	2.17323	8.57237	1.93087
ENSG00000089127.12_3	OAS1	chr12:113344582-113371027	+	protein_coding	4.4954	10.1712	3.89257	12.9177
ENSG00000089154.10_2	GCN1	chr12:120565007-120632513	-	protein_coding	18.4827	19.7716	19.3895	24.402
ENSG00000089157.15_3	RPLP0	chr12:120634489-120639038	-	protein_coding	146.703	72.12	123.962	109.06
ENSG00000089159.16_3	PXN	chr12:120648242-120703574	-	protein_coding	27.3378	29.0232	28.6578	28.6515
ENSG00000089163.4_2	SIRT4	chr12:120740119-120751052	+	protein_coding	1.16302	0.425525	0.544579	0.907185
ENSG00000089177.18_3	KIF16B	chr20:16252749-16554079	-	protein_coding	5.23612	1.62955	5.25935	1.68573
ENSG00000089195.14_2	TRMT6	chr20:5917881-5931204	-	protein_coding	11.8623	6.84486	14.5564	8.01952
ENSG00000089220.4_2	PEBP1	chr12:118573663-118583389	+	protein_coding	71.1679	115.245	64.4061	117.654
ENSG00000089234.15_3	BRAP	chr12:112079950-112123790	-	protein_coding	6.07867	7.97885	6.29965	11.4602
ENSG00000089248.6_3	ERP29	chr12:112451120-112461255	+	protein_coding	27.0911	28.8594	32.2453	30.9872
ENSG00000089250.18_3	NOS1	chr12:117645947-117889975	-	protein_coding	1.9105	0	1.9009	0
ENSG00000089280.18_2	FUS	chr16:31191431-31206192	+	protein_coding	14.5444	12.55	18.2099	10.996
ENSG00000089289.15_2	IGBP1	chrX:69353299-69386174	+	protein_coding	44.8377	21.174	35.0513	27.4671
ENSG00000089327.14_3	FXYD5	chr19:35645633-35660786	+	protein_coding	11.7178	37.3188	8.0955	37.5799
ENSG00000089335.20_3	ZNF302	chr19:35168544-35177302	+	protein_coding	2.14242	3.81687	1.25323	3.11476
ENSG00000089351.14_3	GRAMD1A	chr19:35485688-35517375	+	protein_coding	2.61137	5.95325	2.29979	5.28753
ENSG00000089356.18_4	FXYD3	chr19:35606783-35615228	+	protein_coding	102.313	0.0377567	93.3845	0.0391661
ENSG00000089558.8_3	KCNH4	chr17:40308909-40333296	-	protein_coding	0.769386	0	0.610735	0
ENSG00000089597.16_2	GANAB	chr11:62392298-62414198	-	protein_coding	87.6056	85.797	90.1001	86.6664
ENSG00000089639.10_2	GMIP	chr19:19740285-19754476	-	protein_coding	5.36243	3.51633	5.37733	3.72683
ENSG00000089682.16_2	RBM41	chrX:106307650-106362053	-	protein_coding	5.38995	2.01775	4.76075	1.51374
ENSG00000089685.14_3	BIRC5	chr17:76210267-76221717	+	protein_coding	6.63035	1.25766	6.24217	1.16604
ENSG00000089693.10_3	MLF2	chr12:6857162-6876641	-	protein_coding	26.2858	37.475	29.7315	38.1406
ENSG00000089723.9_2	OTUB2	chr14:94492675-94515276	+	protein_coding	0.506912	1.14982	0.655671	0.936639
ENSG00000089737.16_2	DDX24	chr14:94514637-94547591	-	protein_coding	8.60374	11.1689	9.1772	15.1714
ENSG00000089775.11_2	ZBTB25	chr14:64915824-64971931	-	protein_coding	2.07335	0.500908	2.1014	0.546736
ENSG00000089818.17_2	NECAP1	chr12:8229535-8250455	+	protein_coding	1.77111	1.64338	2.17988	3.59014
ENSG00000089876.11_4	DHX32	chr10:127524906-127585005	-	protein_coding	20.3151	9.20921	21.6077	10.5018
ENSG00000089902.9_2	RCOR1	chr14:103058998-103196913	+	protein_coding	27.1611	8.86188	27.456	11.2772
ENSG00000089916.17_4	GPATCH2L	chr14:76618259-76720685	+	protein_coding	3.09424	1.50737	0.984037	4.11161
ENSG00000090006.17_2	LTBP4	chr19:41098789-41135723	+	protein_coding	5.63331	0.412842	5.84926	0.263025
ENSG00000090013.9_2	BLVRB	chr19:40953696-40971747	-	protein_coding	23.9119	10.4513	22.5878	11.729
ENSG00000090020.10_2	SLC9A1	chr1:27425306-27493472	-	protein_coding	7.31721	11.6412	14.6133	13.7691
ENSG00000090054.13_2	SPTLC1	chr9:94794281-94877666	-	protein_coding	26.7762	18.5047	29.7764	21.3363
ENSG00000090060.17_2	PAPOLA	chr14:96967770-97033448	+	protein_coding	16.082	15.0346	15.863	16.893
ENSG00000090061.17_3	CCNK	chr14:99947506-100001381	+	protein_coding	9.07258	10.9167	10.6665	15.2651
ENSG00000090097.21_3	PCBP4	chr3:51991470-52008032	-	protein_coding	2.669	5.54952	2.25953	5.36139
ENSG00000090238.11_3	YPEL3	chr16:30103635-30108236	-	protein_coding	4.29397	3.13822	2.82847	3.72285
ENSG00000090263.15_3	MRPS33	chr7:140702410-140715028	-	protein_coding	4.22445	4.22094	4.09184	2.92546
ENSG00000090266.12_4	NDUFB2	chr7:140390577-140422590	+	protein_coding	6.63466	11.0115	4.8069	10.6409
ENSG00000090273.13_3	NUDC	chr1:27226729-27273353	+	protein_coding	41.2265	38.7408	45.9626	42.8092
ENSG00000090316.15_2	MAEA	chr4:1283639-1333935	+	protein_coding	2.93234	7.0011	5.79278	5.35308
ENSG00000090339.8_2	ICAM1	chr19:10381511-10397291	+	protein_coding	1.37055	55.0144	2.48591	70.268
ENSG00000090372.14_2	STRN4	chr19:47222764-47250251	-	protein_coding	7.90101	5.63533	9.03248	5.65272
ENSG00000090432.6_2	MUL1	chr1:20825941-20834654	-	protein_coding	19.2979	18.5382	21.4261	19.9382
ENSG00000090447.11_2	TFAP4	chr16:4307187-4323076	-	protein_coding	2.28958	0.263526	2.15681	0.236113
ENSG00000090470.14_3	PDCD7	chr15:65409717-65426174	-	protein_coding	11.2498	8.12433	11.841	8.46176
ENSG00000090487.10_2	SPG21	chr15:65255362-65282648	-	protein_coding	19.2293	16.1456	20.6822	15.764
ENSG00000090520.11_3	DNAJB11	chr3:186285192-186303589	+	protein_coding	16.5691	17.7755	14.5	26.9151
ENSG00000090530.9_3	P3H2	chr3:189674517-189840226	-	protein_coding	13.5698	8.48773	13.2615	6.61169
ENSG00000090554.12_3	FLT3LG	chr19:49977464-49989488	+	protein_coding	1.65701	0.591492	1.81118	0.647447
ENSG00000090565.15_4	RAB11FIP3	chr16:475619-573011	+	protein_coding	3.54448	6.59652	4.93295	7.71812
ENSG00000090581.9_3	GNPTG	chr16:1401924-1414114	+	protein_coding	5.29244	14.5535	7.46011	16.2589
ENSG00000090615.14_4	GOLGA3	chr12:133345495-133405444	-	protein_coding	8.87739	25.3042	9.6395	29.1337
ENSG00000090621.13_3	PABPC4	chr1:40026488-40042462	-	protein_coding	13.1348	14.4816	13.4268	14.0389
ENSG00000090661.11_2	CERS4	chr19:8271620-8327305	+	protein_coding	1.1127	0	0.92742	0.0178668
ENSG00000090674.15_3	MCOLN1	chr19:7587512-7598895	+	protein_coding	2.376	7.36725	2.53456	8.92241
ENSG00000090686.15_2	USP48	chr1:22004791-22110099	-	protein_coding	7.01874	5.66951	7.98956	6.08846
ENSG00000090776.5_2	EFNB1	chrX:68048840-68061990	+	protein_coding	63.6867	1.7471	51.3159	1.94785
ENSG00000090857.13_2	PDPR	chr16:70147529-70196440	+	protein_coding	13.3087	2.09828	13.9032	5.12662
ENSG00000090861.15_3	AARS	chr16:70286198-70323446	-	protein_coding	42.1168	25.0809	39.1746	26.5799
ENSG00000090863.11_3	GLG1	chr16:74481325-74641042	-	protein_coding	16.4349	18.7584	16.6984	20.4953
ENSG00000090889.11_2	KIF4A	chrX:69509940-69640682	+	protein_coding	25.1116	2.09459	25.0172	0.965949
ENSG00000090905.18_3	TNRC6A	chr16:24621530-24838953	+	protein_coding	5.43545	7.77521	4.73288	7.4008
ENSG00000090924.14_3	PLEKHG2	chr19:39903225-39919055	+	protein_coding	0.447995	2.0608	0.517595	1.43435
ENSG00000090971.4_2	NAT14	chr19:55996371-55998935	+	protein_coding	1.59404	3.66418	2.36016	5.98102
ENSG00000090975.12_3	PITPNM2	chr12:123468027-123634562	-	protein_coding	2.92848	1.46378	3.63058	1.39234
ENSG00000090989.17_2	EXOC1	chr4:56719782-56771200	+	protein_coding	11.2963	9.22894	9.74422	9.09233
ENSG00000091009.7_3	RBM27	chr5:145583163-145668695	+	protein_coding	11.7154	8.69052	12.4895	8.77027
ENSG00000091039.16_3	OSBPL8	chr12:76745577-76953589	-	protein_coding	9.66768	21.7164	8.22244	18.4423
ENSG00000091073.19_3	DTX2	chr7:76090993-76135312	+	protein_coding	7.08952	1.56558	5.93087	2.18011
ENSG00000091127.13_2	PUS7	chr7:105080108-105162714	-	protein_coding	4.92231	2.55799	6.59883	2.59659
ENSG00000091136.13_2	LAMB1	chr7:107564244-107643700	-	protein_coding	6.46828	31.6091	6.80505	27.7766
ENSG00000091140.13_2	DLD	chr7:107531415-107572175	+	protein_coding	22.0542	11.8805	22.4738	10.632
ENSG00000091157.13_3	WDR7	chr18:54318574-54703837	+	protein_coding	2.0126	1.07677	1.97458	1.85178
ENSG00000091164.12_3	TXNL1	chr18:54264439-54318831	-	protein_coding	7.20292	5.58692	8.01598	6.22259
ENSG00000091317.7_2	CMTM6	chr3:32522804-32544900	-	protein_coding	22.6243	31.1706	25.4032	29.1839
ENSG00000091409.14_3	ITGA6	chr2:173292082-173371010	+	protein_coding	219.454	9.71518	196.527	7.96127
ENSG00000091428.17_2	RAPGEF4	chr2:173600002-173917621	+	protein_coding	1.38135	0.00879941	1.13343	0.0102069
ENSG00000091436.16_2	MAP3K20	chr2:173940163-174132738	+	protein_coding	4.14339	14.9911	5.21196	11.506
ENSG00000091483.6_2	FH	chr1:241660903-241683061	-	protein_coding	61.2176	24.0824	62.9499	16.9146
ENSG00000091490.10_3	SEL1L3	chr4:25749049-25865382	-	protein_coding	4.96701	0.523531	4.97898	0.730123
ENSG00000091527.15_2	CDV3	chr3:133292574-133309105	+	protein_coding	36.8051	35.0622	30.2655	66.4617
ENSG00000091542.8_2	ALKBH5	chr17:18086392-18113268	+	protein_coding	26.6005	26.4652	30.2382	35.2226
ENSG00000091592.15_3	NLRP1	chr17:5402747-5522744	-	protein_coding	1.50959	3.60019	1.29529	3.48539
ENSG00000091622.15_3	PITPNM3	chr17:6354584-6459814	-	protein_coding	12.2159	0.151538	10.8613	0.173935
ENSG00000091640.7_2	SPAG7	chr17:4862521-4871167	-	protein_coding	17.8246	13.0758	13.7261	11.9208
ENSG00000091651.8_3	ORC6	chr16:46723555-46732306	+	protein_coding	5.13943	2.06614	4.29077	1.93704
ENSG00000091732.15_2	ZC3HC1	chr7:129658126-129691291	-	protein_coding	3.97872	4.27525	5.39158	4.73111
ENSG00000091947.9_2	TMEM101	chr17:42088556-42101314	-	protein_coding	7.42687	4.87844	5.5336	4.41603
ENSG00000091986.15_3	CCDC80	chr3:112315641-112368377	-	protein_coding	3.3084	17.7193	2.75875	15.0429
ENSG00000092010.14_2	PSME1	chr14:24605367-24608176	+	protein_coding	61.5024	32.7847	59.8823	33.8534
ENSG00000092020.10_3	PPP2R3C	chr14:35554673-35591723	-	protein_coding	3.18027	4.61891	4.59881	2.83206
ENSG00000092036.18_4	HAUS4	chr14:23415437-23426370	-	protein_coding	11.5437	2.30313	9.44567	1.48755
ENSG00000092068.19_4	SLC7A8	chr14:23594504-23652883	-	protein_coding	24.4947	1.02236	19.2468	0.914172
ENSG00000092094.10_2	OSGEP	chr14:20914570-20923264	-	protein_coding	3.90104	1.77444	3.2865	1.48774
ENSG00000092098.16_3	RNF31	chr14:24615892-24629870	+	protein_coding	5.37225	4.56874	4.85977	4.03331
ENSG00000092108.20_4	SCFD1	chr14:31091318-31205018	+	protein_coding	9.87172	10.5226	9.14227	9.52705
ENSG00000092140.14_3	G2E3	chr14:31028329-31089269	+	protein_coding	6.85666	1.6814	5.24705	1.99497
ENSG00000092148.12_3	HECTD1	chr14:31569318-31677010	-	protein_coding	18.3171	15.6946	18.317	15.8117
ENSG00000092199.17_4	HNRNPC	chr14:21677295-21737653	-	protein_coding	31.3858	24.291	34.0915	23.8554
ENSG00000092201.9_2	SUPT16H	chr14:21819631-21852425	-	protein_coding	35.2604	19.6553	34.7854	18.9674
ENSG00000092203.13_4	TOX4	chr14:21944756-21967319	+	protein_coding	6.10767	10.2023	11.0316	11.855
ENSG00000092208.16_3	GEMIN2	chr14:39583427-39606177	+	protein_coding	4.50597	1.16654	3.70414	0.829199
ENSG00000092295.11_3	TGM1	chr14:24718320-24733638	-	protein_coding	21.1599	0.2248	11.6318	0.0944039
ENSG00000092330.15_3	TINF2	chr14:24708849-24711880	-	protein_coding	6.91103	3.72405	4.84957	3.80844
ENSG00000092439.13_4	TRPM7	chr15:50844670-50979012	-	protein_coding	11.4305	7.48136	8.17558	6.26464
ENSG00000092445.11_3	TYRO3	chr15:41849873-41875784	+	protein_coding	2.45603	2.37922	2.06173	2.68751
ENSG00000092470.11_2	WDR76	chr15:44119161-44160617	+	protein_coding	11.6526	2.64866	14.0838	1.28431
ENSG00000092531.9_2	SNAP23	chr15:42783431-42837554	+	protein_coding	3.51198	2.67684	3.60582	2.73259
ENSG00000092621.12_3	PHGDH	chr1:120191034-120286849	+	protein_coding	13.687	2.55213	13.011	3.32407
ENSG00000092758.15_3	COL9A3	chr20:61447596-61472511	+	protein_coding	1.43539	0.0255358	1.88004	0.0523136
ENSG00000092820.17_2	EZR	chr6:159186773-159240444	-	protein_coding	122.467	50.5525	148.897	54.7231
ENSG00000092841.18_4	MYL6	chr12:56551945-56557280	+	protein_coding	31.8892	90.6514	37.5535	88.0355
ENSG00000092847.11_3	AGO1	chr1:36335409-36396129	+	protein_coding	1.11906	0.856372	1.15873	2.50203
ENSG00000092853.13_2	CLSPN	chr1:36185819-36235568	-	protein_coding	5.31058	2.0801	7.01984	0.778669
ENSG00000092871.16_3	RFFL	chr17:33333009-33416338	-	protein_coding	5.56794	2.04049	6.61655	2.10796
ENSG00000092929.11_3	UNC13D	chr17:73823306-73840798	-	protein_coding	1.34689	0.0817802	2.16681	0.172327
ENSG00000092931.11_3	MFSD11	chr17:74731947-74777531	+	protein_coding	2.21037	2.97732	2.92961	2.77033
ENSG00000092964.17_4	DPYSL2	chr8:26371538-26515694	+	protein_coding	8.84521	9.47384	3.69584	5.96588
ENSG00000092978.10_2	GPATCH2	chr1:217600334-217804424	-	protein_coding	2.62715	2.16188	2.53504	2.05616
ENSG00000093000.18_3	NUP50	chr22:45559722-45583896	+	protein_coding	12.2019	10.8552	10.8079	11.8321
ENSG00000093009.9_2	CDC45	chr22:19466982-19508135	+	protein_coding	8.93809	1.64102	10.1859	0.843241
ENSG00000093010.13_3	COMT	chr22:19929130-19957498	+	protein_coding	8.99997	13.5881	8.99964	12.9294
ENSG00000093144.18_3	ECHDC1	chr6:127609855-127664754	-	protein_coding	7.07943	6.95272	6.0774	6.69099
ENSG00000093167.17_3	LRRFIP2	chr3:37094147-37225180	-	protein_coding	4.08215	10.9346	4.3155	10.7467
ENSG00000093183.13_3	SEC22C	chr3:42589461-42642572	-	protein_coding	3.61349	6.49378	2.22836	5.18481
ENSG00000093217.9_2	XYLB	chr3:38388251-38462839	+	protein_coding	0.541172	0.655137	0.701947	0.402287
ENSG00000094631.18_3	HDAC6	chrX:48659784-48683392	+	protein_coding	3.84503	0.851009	3.22256	0.859069
ENSG00000094804.9_2	CDC6	chr17:38443885-38460909	+	protein_coding	16.7297	2.77224	19.999	2.04376
ENSG00000094841.13_2	UPRT	chrX:74493920-74524435	+	protein_coding	1.36422	1.34368	3.65614	1.35308
ENSG00000094880.10_2	CDC23	chr5:137523337-137549032	-	protein_coding	11.6014	5.75577	11.208	5.06861
ENSG00000094914.12_3	AAAS	chr12:53701240-53718648	-	protein_coding	7.81628	3.24732	7.04834	3.47185
ENSG00000094916.15_4	CBX5	chr12:54624724-54673917	-	protein_coding	15.1277	6.62302	16.897	5.62913
ENSG00000094975.13_2	SUCO	chr1:172501489-172580973	+	protein_coding	6.4984	6.22613	6.47519	9.93371
ENSG00000095002.13_3	MSH2	chr2:47630108-47789450	+	protein_coding	14.2532	5.56989	13.26	4.16874
ENSG00000095015.5_2	MAP3K1	chr5:56111401-56191979	+	protein_coding	6.12277	1.35776	5.30966	1.81698
ENSG00000095059.15_2	DHPS	chr19:12786531-12792716	-	protein_coding	5.75264	3.18592	6.66013	4.0481
ENSG00000095066.11_4	HOOK2	chr19:12873817-12983554	-	protein_coding	8.59507	1.27799	7.35533	1.23406
ENSG00000095139.13_2	ARCN1	chr11:118443105-118473748	+	protein_coding	52.4389	69.4	53.7716	65.5269
ENSG00000095203.14_2	EPB41L4B	chr9:111934255-112083244	-	protein_coding	2.66628	0.207086	3.41331	0.43595
ENSG00000095209.11_3	TMEM38B	chr9:108456825-108538893	+	protein_coding	2.20492	5.11341	1.96335	2.45238
ENSG00000095261.13_1	PSMD5	chr9:123577774-123605262	-	protein_coding	14.6487	14.0045	12.7651	12.769
ENSG00000095303.14_4	PTGS1	chr9:125132809-125157982	+	protein_coding	5.08286	46.9775	1.85716	40.2707
ENSG00000095319.14_3	NUP188	chr9:131709978-131769375	+	protein_coding	17.153	8.2988	20.0579	8.83015
ENSG00000095321.16_3	CRAT	chr9:131857089-131873468	-	protein_coding	2.27855	12.2337	1.74774	13.264
ENSG00000095370.19_2	SH2D3C	chr9:130500596-130541020	-	protein_coding	1.18545	0.0267936	0.755252	0.0312889
ENSG00000095380.10_2	NANS	chr9:100819021-100845357	+	protein_coding	7.806	13.574	8.41989	14.7432
ENSG00000095383.19_2	TBC1D2	chr9:100961281-101018003	-	protein_coding	19.9874	39.6521	26.5461	23.3552
ENSG00000095397.13_3	WHRN	chr9:117164360-117267730	-	protein_coding	2.3962	1.24314	2.28743	1.35742
ENSG00000095485.17_3	CWF19L1	chr10:101992055-102027437	-	protein_coding	5.71585	3.30305	5.74818	3.94038
ENSG00000095564.13_2	BTAF1	chr10:93683526-93790082	+	protein_coding	11.9241	10.3029	11.8312	10.0922
ENSG00000095574.11_2	IKZF5	chr10:124750322-124768333	-	protein_coding	5.64911	3.99513	4.42805	4.23923
ENSG00000095585.16_2	BLNK	chr10:97951458-98031344	-	protein_coding	0.378999	0	0.538232	0
ENSG00000095596.11_2	CYP26A1	chr10:94833232-94837647	+	protein_coding	0.0310333	0	0.598738	0
ENSG00000095739.10_2	BAMBI	chr10:28966271-28971868	+	protein_coding	1.08929	2.5731	2.56245	1.87156
ENSG00000095752.6_3	IL11	chr19:55875757-55881831	-	protein_coding	2.05428	10.2167	2.03141	5.35209
ENSG00000095787.21_3	WAC	chr10:28821422-28912041	+	protein_coding	10.177	8.63107	10.7703	8.47426
ENSG00000095794.19_4	CREM	chr10:35415719-35501886	+	protein_coding	0.375096	1.50028	0.523845	2.16375
ENSG00000095906.16_3	NUBP2	chr16:1832902-1839192	+	protein_coding	4.47403	2.26122	3.34565	2.11421
ENSG00000095951.16_3	HIVEP1	chr6:12008995-12165232	+	protein_coding	1.27965	1.40069	2.54885	3.39792
ENSG00000095970.16_2	TREM2	chr6:41126244-41130924	-	protein_coding	0.412471	0	2.09712	0
ENSG00000096063.15_3	SRPK1	chr6:35800743-35889119	-	protein_coding	13.1851	14.9391	12.8386	15.0408
ENSG00000096070.19_3	BRPF3	chr6:36164521-36200567	+	protein_coding	4.02236	6.58885	4.46855	8.11679
ENSG00000096080.11_3	MRPS18A	chr6:43639040-43655528	-	protein_coding	25.0104	14.1178	24.0673	13.4985
ENSG00000096092.5_2	TMEM14A	chr6:52535907-52551386	+	protein_coding	39.6424	16.6758	39.9857	14.0011
ENSG00000096093.15_3	EFHC1	chr6:52226921-52394684	+	protein_coding	1.02707	0.3357	0.636288	0.217158
ENSG00000096384.19_2	HSP90AB1	chr6:44213903-44221625	+	protein_coding	358.951	324.438	391.292	380.779
ENSG00000096401.7_2	CDC5L	chr6:44355262-44418163	+	protein_coding	14.5138	10.1385	14.3467	10.3373
ENSG00000096433.10_2	ITPR3	chr6:33588142-33664351	+	protein_coding	29.9639	18.208	27.9969	19.908
ENSG00000096654.15_2	ZNF184	chr6:27418522-27440897	-	protein_coding	3.20746	1.66138	3.47825	2.06689
ENSG00000096696.13_3	DSP	chr6:7541808-7586950	+	protein_coding	291.023	31.3234	236.24	30.3582
ENSG00000096717.11_2	SIRT1	chr10:69644427-69678147	+	protein_coding	6.30735	6.83777	5.40191	8.40661
ENSG00000096746.17_2	HNRNPH3	chr10:70090931-70102948	+	protein_coding	21.2705	16.4468	25.028	15.4649
ENSG00000096872.15_2	IFT74	chr9:26947037-27062928	+	protein_coding	5.08517	3.49198	4.53047	2.59712
ENSG00000096968.13_3	JAK2	chr9:4984390-5128183	+	protein_coding	2.01225	2.87938	1.73475	2.88512
ENSG00000097007.17_3	ABL1	chr9:133589333-133763062	+	protein_coding	10.6543	24.3039	12.4445	27.8052
ENSG00000097021.19_2	ACOT7	chr1:6324329-6454451	-	protein_coding	22.7689	14.705	20.6377	12.439
ENSG00000097033.14_2	SH3GLB1	chr1:87170253-87213867	+	protein_coding	18.4869	28.1078	18.3175	27.3691
ENSG00000097046.12_2	CDC7	chr1:91966450-91991321	+	protein_coding	3.4772	1.11497	3.39166	0.401174
ENSG00000097096.8_2	SYDE2	chr1:85622556-85666729	-	protein_coding	2.18349	0.970045	2.32796	0.645748
ENSG00000099139.13_3	PCSK5	chr9:78505560-78977255	+	protein_coding	6.8112	0.514159	8.28674	0.739605
ENSG00000099194.5_2	SCD	chr10:102106881-102124591	+	protein_coding	483.067	8.93698	201.715	16.6175
ENSG00000099203.6_3	TMED1	chr19:10943114-10946994	-	protein_coding	9.26246	18.0949	9.06405	19.305
ENSG00000099204.18_3	ABLIM1	chr10:116190872-116444762	-	protein_coding	33.7123	2.83708	24.7731	2.52128
ENSG00000099219.13_2	ERMP1	chr9:5765076-5833117	-	protein_coding	16.7108	2.76453	20.0057	2.84673
ENSG00000099246.16_2	RAB18	chr10:27793103-27831166	+	protein_coding	5.7013	9.78949	6.66242	10.1291
ENSG00000099250.17_3	NRP1	chr10:33466420-33625190	-	protein_coding	0.623533	20.3687	0.971359	20.9215
ENSG00000099256.18_2	PRTFDC1	chr10:25137536-25241533	-	protein_coding	2.07027	6.23313	3.33063	5.64951
ENSG00000099260.10_2	PALMD	chr1:100111499-100160097	+	protein_coding	2.43802	2.852	1.113	1.55462
ENSG00000099282.9_3	TSPAN15	chr10:71211229-71267425	+	protein_coding	16.4721	0	19.6622	0
ENSG00000099284.13_2	H2AFY2	chr10:71812552-71872036	+	protein_coding	7.49203	2.70888	12.4929	2.63956
ENSG00000099290.15_3	WASHC2A	chr10:51827648-51893266	+	protein_coding	4.65902	17.7735	4.7521	22.5333
ENSG00000099308.10_3	MAST3	chr19:18208603-18262502	+	protein_coding	1.48044	2.25379	1.49677	2.67584
ENSG00000099326.8_2	MZF1	chr19:59073298-59084942	-	protein_coding	2.41678	2.17366	2.21622	2.53838
ENSG00000099330.8_2	OCEL1	chr19:17337013-17340028	+	protein_coding	1.93483	1.37419	1.72576	1.27984
ENSG00000099331.13_3	MYO9B	chr19:17186591-17325346	+	protein_coding	9.39919	16.883	9.02941	16.7299
ENSG00000099337.4_2	KCNK6	chr19:38810484-38822716	+	protein_coding	8.65566	8.51895	7.8537	8.92539
ENSG00000099341.11_3	PSMD8	chr19:38865176-38874464	+	protein_coding	17.9525	45.6255	18.8157	47.9884
ENSG00000099364.16_3	FBXL19	chr16:30934376-30960104	+	protein_coding	8.22752	5.4139	9.80227	5.81123
ENSG00000099377.13_3	HSD3B7	chr16:30996528-31000473	+	protein_coding	5.60212	6.35679	4.36143	5.00904
ENSG00000099381.17_2	SETD1A	chr16:30968615-30995985	+	protein_coding	7.50347	4.6745	7.71922	5.81507
ENSG00000099385.11_4	BCL7C	chr16:30844947-30906281	-	protein_coding	7.77114	6.11684	8.35556	5.61121
ENSG00000099622.13_3	CIRBP	chr19:1259383-1274879	+	protein_coding	8.379	4.69695	5.79107	4.67467
ENSG00000099624.7_3	ATP5D	chr19:1241745-1244825	+	protein_coding	14.963	8.15778	13.9618	7.77549
ENSG00000099625.12_3	CBARP	chr19:1228286-1238026	-	protein_coding	0.816062	2.4246	0.648103	2.83825
ENSG00000099783.11_3	HNRNPM	chr19:8509651-8553998	+	protein_coding	44.4923	18.4644	39.0821	21.8566
ENSG00000099785.10_2	MARCH2	chr19:8478154-8503901	+	protein_coding	5.96789	6.47847	6.37925	4.44906
ENSG00000099795.6_2	NDUFB7	chr19:14676890-14682874	-	protein_coding	120.804	92.3899	119.438	91.2413
ENSG00000099797.13_3	TECR	chr19:14627897-14676792	+	protein_coding	12.7199	3.39137	14.2689	4.06176
ENSG00000099800.7_3	TIMM13	chr19:2425622-2427892	-	protein_coding	22.071	19.4674	25.9491	18.8303
ENSG00000099804.8_2	CDC34	chr19:531712-542092	+	protein_coding	12.6839	17.907	14.3121	22.3036
ENSG00000099810.18_3	MTAP	chr9:21802542-21937650	+	protein_coding	1.28157	1.59439	1.52266	1.00875
ENSG00000099812.8_2	MISP	chr19:751126-764318	+	protein_coding	28.9828	0.0373482	34.922	0.0419867
ENSG00000099814.15_2	CEP170B	chr14:105331617-105363107	+	protein_coding	19.6346	11.4139	22.3041	11.7244
ENSG00000099817.11_2	POLR2E	chr19:1086578-1095379	-	protein_coding	12.3979	16.3394	12.3053	17.2265
ENSG00000099821.13_2	POLRMT	chr19:617224-633604	-	protein_coding	8.70404	4.958	9.3811	5.90691
ENSG00000099849.14_3	RASSF7	chr11:560404-564021	+	protein_coding	6.61117	1.22383	7.19089	1.52154
ENSG00000099860.8_3	GADD45B	chr19:2476120-2478257	+	protein_coding	5.12594	6.23318	4.38051	4.22254
ENSG00000099864.17_3	PALM	chr19:708939-748329	+	protein_coding	1.95259	0.448467	2.35453	0.667741
ENSG00000099875.14_3	MKNK2	chr19:2037464-2051243	-	protein_coding	24.9757	8.74612	16.8343	13.5996
ENSG00000099889.13_2	ARVCF	chr22:19957419-20004331	-	protein_coding	2.33814	0.536514	2.41707	0.713254
ENSG00000099899.14_4	TRMT2A	chr22:20099389-20104915	-	protein_coding	4.32452	2.80772	3.94459	2.79569
ENSG00000099901.16_3	RANBP1	chr22:20103461-20114880	+	protein_coding	23.5278	11.0518	30.2432	9.30296
ENSG00000099904.15_2	ZDHHC8	chr22:20116979-20135530	+	protein_coding	4.61228	9.93995	4.72525	11.6303
ENSG00000099910.16_3	KLHL22	chr22:20795806-20850170	-	protein_coding	3.22677	2.59845	4.65604	2.81751
ENSG00000099917.17_3	MED15	chr22:20850200-20941919	+	protein_coding	10.1568	8.69937	10.6561	10.6006
ENSG00000099940.11_3	SNAP29	chr22:21213271-21245506	+	protein_coding	12.692	13.0419	13.1245	14.4397
ENSG00000099942.12_2	CRKL	chr22:21271714-21308037	+	protein_coding	34.9242	14.7756	42.6533	19.6999
ENSG00000099949.18_3	LZTR1	chr22:21333751-21353327	+	protein_coding	3.72104	5.86507	3.32392	3.46696
ENSG00000099956.18_4	SMARCB1	chr22:24129150-24176703	+	protein_coding	20.1642	12.1078	25.9694	10.7675
ENSG00000099957.16_3	P2RX6	chr22:21364097-21383119	+	protein_coding	0.628055	0.453826	0.830092	0.370695
ENSG00000099968.17_2	BCL2L13	chr22:18111621-18213621	+	protein_coding	16.151	10.3532	18.1469	11.2443
ENSG00000099974.7_3	DDTL	chr22:24309089-24314721	+	protein_coding	10.5382	4.25898	8.2048	4.86826
ENSG00000099977.13_3	DDT	chr22:24313554-24322660	-	protein_coding	24.1846	16.5271	17.7502	15.7039
ENSG00000099991.17_4	CABIN1	chr22:24407642-24574596	+	protein_coding	10.0289	4.86537	10.8258	4.30907
ENSG00000099992.15_3	TBC1D10A	chr22:30687979-30723035	-	protein_coding	3.87675	1.82858	3.70689	2.454
ENSG00000099995.18_3	SF3A1	chr22:30727977-30752936	-	protein_coding	18.2135	13.777	18.4999	15.5033
ENSG00000099999.14_4	RNF215	chr22:30764800-30817760	-	protein_coding	0.618904	1.11619	0.638178	0.962683
ENSG00000100003.17_3	SEC14L2	chr22:30792846-30821305	+	protein_coding	3.67621	2.44346	3.70543	1.8364
ENSG00000100014.19_4	SPECC1L	chr22:24666785-24813708	+	protein_coding	4.19306	4.65998	5.31167	9.65495
ENSG00000100023.18_3	PPIL2	chr22:22020298-22054304	+	protein_coding	4.27715	2.5198	5.05188	1.92535
ENSG00000100028.11_3	SNRPD3	chr22:24951471-25005947	+	protein_coding	46.2605	16.6571	57.1559	16.559
ENSG00000100029.17_2	PES1	chr22:30972612-31003070	-	protein_coding	12.7676	15.5165	12.6855	18.7314
ENSG00000100030.14_2	MAPK1	chr22:22108789-22221970	-	protein_coding	20.891	17.5909	25.4067	20.0071
ENSG00000100031.18_4	GGT1	chr22:24979718-25024972	+	protein_coding	4.93363	1.54224	3.62124	1.9563
ENSG00000100033.16_3	PRODH	chr22:18900290-18924066	-	protein_coding	5.53871	0	1.89139	0
ENSG00000100034.13_3	PPM1F	chr22:22273793-22307209	-	protein_coding	5.248	6.27608	6.5058	6.40401
ENSG00000100036.12_3	SLC35E4	chr22:31031639-31065003	+	protein_coding	1.12301	2.37196	0.935674	2.04816
ENSG00000100038.19_3	TOP3B	chr22:22311397-22337213	-	protein_coding	2.72626	1.99678	2.78324	2.80517
ENSG00000100053.9_2	CRYBB3	chr22:25595817-25603330	+	protein_coding	0.589493	0	0.334287	0
ENSG00000100056.11_3	ESS2	chr22:19117792-19132197	-	protein_coding	4.7776	3.38035	5.37786	4.39457
ENSG00000100060.17_2	MFNG	chr22:37865101-37882439	-	protein_coding	0.974022	0	0.960787	0
ENSG00000100065.14_3	CARD10	chr22:37886400-37915549	-	protein_coding	9.76752	0.437464	11.5597	0.250337
ENSG00000100068.11_3	LRP5L	chr22:25747385-25801344	-	protein_coding	0.780645	0.526628	0.712076	0.464519
ENSG00000100075.9_2	SLC25A1	chr22:19163088-19166343	-	protein_coding	32.9984	28.5612	37.0862	20.6004
ENSG00000100083.18_3	GGA1	chr22:38004482-38029571	+	protein_coding	2.22567	2.07394	1.9899	2.63849
ENSG00000100084.14_3	HIRA	chr22:19318221-19434973	-	protein_coding	14.3976	6.98981	16.0134	8.19055
ENSG00000100092.20_3	SH3BP1	chr22:38030661-38062939	+	protein_coding	14.0877	1.44569	13.7166	1.18175
ENSG00000100097.11_2	LGALS1	chr22:38071615-38075813	+	protein_coding	41.3571	455.01	25.2984	426.891
ENSG00000100099.20_2	HPS4	chr22:26839389-26879803	-	protein_coding	3.68087	2.16643	3.92121	1.90455
ENSG00000100100.12_3	PIK3IP1	chr22:31677579-31688520	-	protein_coding	5.97142	2.94781	4.70694	1.92489
ENSG00000100104.13_3	SRRD	chr22:26879843-26890624	+	protein_coding	6.84058	3.10324	7.10804	3.07654
ENSG00000100105.17_3	PATZ1	chr22:31721790-31742218	-	protein_coding	3.19355	1.51306	3.76399	1.5733
ENSG00000100106.19_4	TRIOBP	chr22:38093011-38172563	+	protein_coding	6.42291	13.374	7.52355	12.7617
ENSG00000100109.16_3	TFIP11	chr22:26887191-26908471	-	protein_coding	8.47519	6.84114	9.73272	8.00216
ENSG00000100116.16_3	GCAT	chr22:38203912-38213183	+	protein_coding	1.17016	4.55212	1.24144	3.21482
ENSG00000100124.14_3	ANKRD54	chr22:38226862-38245334	-	protein_coding	3.07624	3.97574	3.8636	4.47276
ENSG00000100129.17_4	EIF3L	chr22:38244875-38285414	+	protein_coding	45.2714	33.7982	32.011	38.2224
ENSG00000100138.13_2	SNU13	chr22:42069934-42086508	-	protein_coding	7.201	12.9114	8.39075	13.3855
ENSG00000100139.13_3	MICALL1	chr22:38301664-38338829	+	protein_coding	29.3985	12.9693	37.0388	16.2543
ENSG00000100142.14_3	POLR2F	chr22:38348614-38437922	+	protein_coding	2.1799	2.72652	2.46776	2.55432
ENSG00000100147.13_2	CCDC134	chr22:42196683-42222303	+	protein_coding	2.6659	1.66421	3.02893	2.56146
ENSG00000100150.16_3	DEPDC5	chr22:32149937-32303020	+	protein_coding	2.28361	0.860843	2.22235	0.982098
ENSG00000100151.15_2	PICK1	chr22:38452318-38471708	+	protein_coding	3.71193	2.17858	3.57525	2.22968
ENSG00000100162.14_2	CENPM	chr22:42334725-42343168	-	protein_coding	2.96966	1.23922	3.90347	0.597291
ENSG00000100196.10_2	KDELR3	chr22:38864067-38879452	+	protein_coding	1.74458	73.1313	2.47142	60.7961
ENSG00000100201.20_2	DDX17	chr22:38879445-38903665	-	protein_coding	37.1113	31.3172	35.7421	25.5781
ENSG00000100207.18_4	TCF20	chr22:42556019-42739622	-	protein_coding	3.87618	1.85071	4.02882	2.72304
ENSG00000100209.9_2	HSCB	chr22:29138019-29153503	+	protein_coding	5.40764	6.65321	4.19133	6.82155
ENSG00000100211.10_2	CBY1	chr22:39052641-39069859	+	protein_coding	6.94402	4.0398	8.44866	4.87514
ENSG00000100216.5_2	TOMM22	chr22:39077953-39081426	+	protein_coding	32.2605	24.2791	31.2579	23.9705
ENSG00000100219.16_4	XBP1	chr22:29190543-29196585	-	protein_coding	20.6449	38.7504	11.5577	49.7282
ENSG00000100220.11_2	RTCB	chr22:32783569-32808242	-	protein_coding	22.8852	27.4582	24.3382	32.0652
ENSG00000100221.10_3	JOSD1	chr22:39081548-39097561	-	protein_coding	15.6886	20.2504	13.3624	24.9837
ENSG00000100225.17_2	FBXO7	chr22:32870663-32894816	+	protein_coding	7.90795	8.4504	6.45728	8.3387
ENSG00000100226.15_3	GTPBP1	chr22:39101728-39134304	+	protein_coding	3.53665	3.91146	3.15048	3.93586
ENSG00000100227.17_2	POLDIP3	chr22:42979727-43010968	-	protein_coding	13.5532	12.2601	15.1256	14.1106
ENSG00000100228.12_2	RAB36	chr22:23487513-23506537	+	protein_coding	1.43327	2.46856	1.72821	2.2295
ENSG00000100234.11_2	TIMP3	chr22:33197687-33259030	+	protein_coding	16.2701	157.496	23.7006	150.093
ENSG00000100239.15_3	PPP6R2	chr22:50781733-50883519	+	protein_coding	6.48982	10.0985	6.14089	10.366
ENSG00000100241.20_3	SBF1	chr22:50883429-50913453	-	protein_coding	10.8186	10.5078	11.5647	12.4549
ENSG00000100242.15_3	SUN2	chr22:39130730-39190148	-	protein_coding	15.8915	13.169	17.9705	8.9587
ENSG00000100243.20_3	CYB5R3	chr22:43013846-43045574	-	protein_coding	8.42441	29.5737	8.86554	30.8029
ENSG00000100246.12_3	DNAL4	chr22:39174513-39190203	-	protein_coding	4.1648	3.11647	4.79005	3.74999
ENSG00000100258.17_3	LMF2	chr22:50941378-50946120	-	protein_coding	13.046	37.8229	10.377	33.4692
ENSG00000100263.13_3	RHBDD3	chr22:29655841-29664198	-	protein_coding	4.78344	4.17111	6.03024	4.60129
ENSG00000100266.18_3	PACSIN2	chr22:43231418-43411151	-	protein_coding	17.5422	15.8838	21.6108	17.4669
ENSG00000100271.16_2	TTLL1	chr22:43435650-43485434	-	protein_coding	1.56923	3.28162	2.1289	2.45001
ENSG00000100280.16_2	AP1B1	chr22:29723669-29819168	-	protein_coding	19.3402	15.6092	17.4018	15.1602
ENSG00000100281.13_3	HMGXB4	chr22:35653445-35691800	+	protein_coding	4.1274	4.32516	4.36531	3.42002
ENSG00000100284.20_3	TOM1	chr22:35695268-35743987	+	protein_coding	2.37401	9.84921	2.26913	11.2905
ENSG00000100288.19_3	CHKB	chr22:51017378-51039884	-	protein_coding	3.81976	2.64396	3.67107	2.21382
ENSG00000100290.2_2	BIK	chr22:43506754-43525718	+	protein_coding	16.7281	0	20.5209	0
ENSG00000100292.16_2	HMOX1	chr22:35776354-35790207	+	protein_coding	1.36383	68.6012	7.08545	141.721
ENSG00000100294.12_2	MCAT	chr22:43528212-43539400	-	protein_coding	4.49569	3.9653	5.43903	4.40291
ENSG00000100296.13_3	THOC5	chr22:29901868-29951205	-	protein_coding	5.11965	3.50768	4.23855	4.04481
ENSG00000100297.15_3	MCM5	chr22:35796056-35821423	+	protein_coding	8.2026	2.66161	10.0118	1.66025
ENSG00000100299.17_2	ARSA	chr22:51061182-51066601	-	protein_coding	4.00824	9.00811	4.52874	10.4842
ENSG00000100300.17_2	TSPO	chr22:43547520-43559248	+	protein_coding	48.376	93.9512	46.7657	92.969
ENSG00000100304.12_2	TTLL12	chr22:43562628-43583139	-	protein_coding	17.9753	6.57426	14.1437	5.53138
ENSG00000100307.12_3	CBX7	chr22:39516172-39548679	-	protein_coding	1.01754	1.72499	0.677567	1.49395
ENSG00000100311.16_2	PDGFB	chr22:39619364-39640756	-	protein_coding	1.58531	0	1.41056	0
ENSG00000100316.15_2	RPL3	chr22:39708887-39716394	-	protein_coding	133.015	114.063	88.7551	105.75
ENSG00000100319.12_2	ZMAT5	chr22:30126945-30163000	-	protein_coding	3.03547	3.14808	3.36876	3.90991
ENSG00000100320.22_3	RBFOX2	chr22:36134783-36424473	-	protein_coding	14.1659	23.2475	15.5593	23.4979
ENSG00000100324.13_2	TAB1	chr22:39795746-39833065	+	protein_coding	7.71288	3.18956	7.36632	3.02039
ENSG00000100325.14_3	ASCC2	chr22:30184597-30234293	-	protein_coding	8.18998	7.57156	9.61399	7.68615
ENSG00000100330.15_3	MTMR3	chr22:30279144-30426855	+	protein_coding	5.61728	4.32988	5.8722	4.80408
ENSG00000100335.13_3	MIEF1	chr22:39895437-39914137	+	protein_coding	3.98604	5.89277	3.81716	15.2312
ENSG00000100342.20_2	APOL1	chr22:36649056-36663576	+	protein_coding	1.11302	4.62742	1.59646	5.47298
ENSG00000100344.10_3	PNPLA3	chr22:44319619-44360368	+	protein_coding	1.6241	1.30789	1.33789	0.693022
ENSG00000100345.20_2	MYH9	chr22:36677327-36784063	-	protein_coding	122.337	262.626	145.945	263.489
ENSG00000100347.14_3	SAMM50	chr22:44351301-44406411	+	protein_coding	9.5758	6.77958	9.48861	6.13503
ENSG00000100348.9_2	TXN2	chr22:36863083-36878077	-	protein_coding	18.6636	14.8656	18.6706	15.0425
ENSG00000100350.14_3	FOXRED2	chr22:36883237-36903148	-	protein_coding	3.67454	1.94561	2.75045	1.87939
ENSG00000100353.17_2	EIF3D	chr22:36906897-36925483	-	protein_coding	30.5928	31.1374	24.9726	36.7165
ENSG00000100354.20_4	TNRC6B	chr22:40440821-40731812	+	protein_coding	3.39471	3.29102	3.71268	4.12011
ENSG00000100359.20_3	SGSM3	chr22:40766595-40806293	+	protein_coding	4.45701	4.16898	3.82342	3.40268
ENSG00000100360.14_3	IFT27	chr22:37154246-37172300	-	protein_coding	1.24003	1.01911	1.88732	0.94568
ENSG00000100364.18_3	KIAA0930	chr22:45586219-45636650	-	protein_coding	8.82051	6.37156	8.27194	7.64537
ENSG00000100372.14_3	SLC25A17	chr22:41165634-41215403	-	protein_coding	3.43731	5.95247	5.24948	6.17931
ENSG00000100376.11_2	FAM118A	chr22:45704849-45737836	+	protein_coding	4.68351	1.17026	4.05384	1.29195
ENSG00000100379.17_3	KCTD17	chr22:37447776-37459430	+	protein_coding	1.48149	5.98543	1.05752	4.21803
ENSG00000100380.13_3	ST13	chr22:41220539-41253026	-	protein_coding	48.8676	67.2206	53.6234	77.8965
ENSG00000100387.8_2	RBX1	chr22:41347351-41369313	+	protein_coding	10.9544	12.6189	12.6777	10.7768
ENSG00000100393.12_3	EP300	chr22:41487790-41576083	+	protein_coding	8.38028	12.4511	9.23564	14.9096
ENSG00000100395.14_2	L3MBTL2	chr22:41601209-41627275	+	protein_coding	2.97278	3.49978	4.02867	4.66395
ENSG00000100401.19_3	RANGAP1	chr22:41641615-41682255	-	protein_coding	46.1969	36.8641	42.6388	28.1602
ENSG00000100403.11_2	ZC3H7B	chr22:41697526-41756151	+	protein_coding	8.77086	19.9155	8.09823	18.6579
ENSG00000100410.7_2	PHF5A	chr22:41855721-41864729	-	protein_coding	21.0641	19.5256	23.4462	20.3295
ENSG00000100412.15_2	ACO2	chr22:41865129-41924993	+	protein_coding	38.2509	21.5606	32.8507	25.1124
ENSG00000100413.16_2	POLR3H	chr22:41921808-41940610	-	protein_coding	2.99073	6.26773	3.99013	6.04304
ENSG00000100416.12_2	TRMU	chr22:46726772-46753237	+	protein_coding	2.14984	2.3329	2.40774	2.40366
ENSG00000100417.11_2	PMM1	chr22:41972898-41985894	-	protein_coding	2.18977	6.46035	2.13942	5.16806
ENSG00000100418.7_2	DESI1	chr22:41994032-42017100	-	protein_coding	6.48744	12.6047	7.98829	13.5201
ENSG00000100422.13_2	CERK	chr22:47080308-47134158	-	protein_coding	10.3412	10.9168	8.21232	10.4134
ENSG00000100425.18_2	BRD1	chr22:50166931-50221160	-	protein_coding	6.01985	5.54443	4.74602	4.33182
ENSG00000100426.6_3	ZBED4	chr22:50247490-50283726	+	protein_coding	5.79132	4.50059	6.04087	5.92456
ENSG00000100429.17_3	HDAC10	chr22:50683612-50689834	-	protein_coding	1.64115	1.39372	1.40807	1.15841
ENSG00000100433.15_3	KCNK10	chr14:88646447-88793251	-	protein_coding	1.29431	0	0.681319	0
ENSG00000100439.10_2	ABHD4	chr14:23067146-23082121	+	protein_coding	8.56533	9.14729	11.9414	11.3651
ENSG00000100441.9_2	KHNYN	chr14:24898492-24911040	+	protein_coding	12.1914	8.25458	7.34253	9.63421
ENSG00000100442.10_2	FKBP3	chr14:45584803-45604522	-	protein_coding	25.217	23.492	28.1551	21.8969
ENSG00000100445.17_3	SDR39U1	chr14:24908972-24912111	-	protein_coding	4.3094	1.05635	3.58915	1.43024
ENSG00000100461.17_3	RBM23	chr14:23362415-23388393	-	protein_coding	3.29047	2.09745	3.97207	1.9899
ENSG00000100462.15_3	PRMT5	chr14:23389720-23398794	-	protein_coding	18.5355	10.3937	23.8848	12.209
ENSG00000100478.14_4	AP4S1	chr14:31494312-31565656	+	protein_coding	1.66854	0.82766	2.03304	0.65461
ENSG00000100479.12_2	POLE2	chr14:50110273-50155140	-	protein_coding	5.90203	0.705519	4.29874	0.142955
ENSG00000100483.13_3	VCPKMT	chr14:50575350-50583318	-	protein_coding	3.01559	1.88095	3.52219	2.88891
ENSG00000100485.11_2	SOS2	chr14:50583838-50698276	-	protein_coding	9.26958	5.64633	6.9695	5.35439
ENSG00000100490.9_2	CDKL1	chr14:50796122-50883179	-	protein_coding	1.46416	0.33837	0.931338	0.345518
ENSG00000100503.23_3	NIN	chr14:51186481-51297839	-	protein_coding	10.9299	5.84615	8.68056	4.53895
ENSG00000100504.16_2	PYGL	chr14:51324609-51411454	-	protein_coding	108.349	13.4037	92.297	13.5279
ENSG00000100519.11_3	PSMC6	chr14:53173890-53195305	+	protein_coding	13.6158	8.8106	15.8093	9.61584
ENSG00000100522.8_2	GNPNAT1	chr14:53241912-53258386	-	protein_coding	7.96248	15.3876	7.88774	9.95963
ENSG00000100523.14_3	DDHD1	chr14:53503463-53620000	-	protein_coding	0.60506	1.75438	0.654755	1.66243
ENSG00000100526.19_3	CDKN3	chr14:54863567-54886936	+	protein_coding	21.5189	2.44412	21.4857	0.886153
ENSG00000100528.11_2	CNIH1	chr14:54890278-54908149	-	protein_coding	14.1701	18.6683	12.2812	20.0615
ENSG00000100532.11_2	CGRRF1	chr14:54976530-55006027	+	protein_coding	1.50436	2.32926	2.03411	3.16663
ENSG00000100554.11_3	ATP6V1D	chr14:67761088-67826982	-	protein_coding	10.908	16.4825	11.8277	14.1789
ENSG00000100558.8_2	PLEK2	chr14:67853700-67878917	-	protein_coding	13.2201	1.56487	14.3827	1.54162
ENSG00000100564.8_3	PIGH	chr14:68048672-68067004	-	protein_coding	3.13599	1.54718	2.94001	2.59794
ENSG00000100567.12_3	PSMA3	chr14:58711549-58738730	+	protein_coding	29.9321	12.3859	30.7909	12.2616
ENSG00000100568.10_3	VTI1B	chr14:68113792-68141548	-	protein_coding	13.3932	22.0934	17.8894	18.8212
ENSG00000100575.13_2	TIMM9	chr14:58875212-58894332	-	protein_coding	9.33587	5.95278	7.6247	5.31342
ENSG00000100577.18_2	GSTZ1	chr14:77787227-77797940	+	protein_coding	1.1488	0.848214	1.27772	0.918873
ENSG00000100578.14_4	KIAA0586	chr14:58894103-59018007	+	protein_coding	3.05804	1.34925	2.56419	1.23722
ENSG00000100580.7_2	TMED8	chr14:77801364-77843452	-	protein_coding	6.0782	3.84627	7.48428	3.74452
ENSG00000100583.4_2	SAMD15	chr14:77843032-77857840	+	protein_coding	1.4224	0.376617	2.32763	0.169321
ENSG00000100591.7_3	AHSA1	chr14:77924213-77935817	+	protein_coding	27.6057	31.6453	29.0601	44.4441
ENSG00000100592.15_2	DAAM1	chr14:59655364-59838123	+	protein_coding	12.8252	1.29978	12.2808	1.42258
ENSG00000100596.6_3	SPTLC2	chr14:77972340-78083116	-	protein_coding	16.9266	10.969	14.4597	12.2091
ENSG00000100599.15_4	RIN3	chr14:92980118-93155339	+	protein_coding	2.81765	2.0094	2.54912	2.74131
ENSG00000100600.14_3	LGMN	chr14:93170152-93215047	-	protein_coding	12.1	20.5694	13.3182	23.4103
ENSG00000100601.9_3	ALKBH1	chr14:78138747-78174363	-	protein_coding	4.62073	4.6967	5.03361	6.21569
ENSG00000100603.13_2	SNW1	chr14:78183942-78227550	-	protein_coding	35.8401	20.97	42.0765	25.7427
ENSG00000100605.16_3	ITPK1	chr14:93403259-93582665	-	protein_coding	10.376	4.53496	10.9471	4.56098
ENSG00000100612.13_2	DHRS7	chr14:60610838-60636574	-	protein_coding	12.5815	17.2414	9.32041	16.6541
ENSG00000100614.17_3	PPM1A	chr14:60712470-60765805	+	protein_coding	3.71862	5.08307	4.96928	4.91762
ENSG00000100625.8_3	SIX4	chr14:61176246-61191066	-	protein_coding	3.81654	4.80156	3.69571	4.50548
ENSG00000100629.16_3	CEP128	chr14:80943326-81425861	-	protein_coding	1.78509	0.438628	1.62103	0.261819
ENSG00000100632.10_2	ERH	chr14:69846840-69865344	-	protein_coding	66.1949	53.9526	88.2914	58.2482
ENSG00000100644.16_3	HIF1A	chr14:62162231-62214977	+	protein_coding	32.8437	98.1783	34.357	92.0604
ENSG00000100647.7_2	SUSD6	chr14:70078313-70181859	+	protein_coding	12.2339	6.52583	13.184	7.54661
ENSG00000100650.15_3	SRSF5	chr14:70193617-70238722	+	protein_coding	14.9862	10.0331	15.8567	10.2823
ENSG00000100664.10_3	EIF5	chr14:103799881-103811362	+	protein_coding	19.5825	14.1725	20.8799	15.4871
ENSG00000100697.14_2	DICER1	chr14:95552565-95624347	-	protein_coding	11.3666	5.32927	10.4583	5.73851
ENSG00000100711.13_2	ZFYVE21	chr14:104182067-104200005	+	protein_coding	4.35997	3.46213	5.00951	3.5795
ENSG00000100714.15_3	MTHFD1	chr14:64854749-64930175	+	protein_coding	16.6772	6.91195	16.6821	5.79354
ENSG00000100722.18_2	ZC3H14	chr14:89029253-89093940	+	protein_coding	2.68525	2.74908	2.84648	2.45263
ENSG00000100726.14_2	TELO2	chr16:1543345-1560458	+	protein_coding	3.64728	3.10934	4.6171	2.7735
ENSG00000100731.15_3	PCNX1	chr14:71374122-71582099	+	protein_coding	4.87138	7.53744	5.39813	6.60558
ENSG00000100739.10_3	BDKRB1	chr14:96722161-96735304	+	protein_coding	2.19542	9.85242	1.5604	19.0491
ENSG00000100744.14_2	GSKIP	chr14:96829789-96853625	+	protein_coding	8.48502	4.04236	3.69277	4.55058
ENSG00000100749.7_3	VRK1	chr14:97263641-97398059	+	protein_coding	17.1329	3.45585	12.2776	2.70425
ENSG00000100764.13_3	PSMC1	chr14:90722839-90741773	+	protein_coding	21.7662	14.3156	27.7128	19.5587
ENSG00000100767.15_3	PAPLN	chr14:73704205-73741348	+	protein_coding	2.0546	0.177036	1.97765	0.127501
ENSG00000100784.10_3	RPS6KA5	chr14:91314206-91526980	-	protein_coding	0.97859	0.0482167	0.457304	0.0195778
ENSG00000100796.17_2	PPP4R3A	chr14:91923955-91976898	-	protein_coding	11.3957	7.19826	12.325	8.51698
ENSG00000100802.14_3	C14orf93	chr14:23455117-23479375	-	protein_coding	1.98554	0.422455	1.23404	0.425
ENSG00000100804.18_3	PSMB5	chr14:23485752-23504439	-	protein_coding	20.3001	20.4721	29.1169	21.6526
ENSG00000100811.12_3	YY1	chr14:100704635-100749129	+	protein_coding	26.7335	14.5608	27.204	18.1636
ENSG00000100813.14_3	ACIN1	chr14:23527773-23564823	-	protein_coding	16.1755	11.5218	16.5326	12.2832
ENSG00000100814.17_2	CCNB1IP1	chr14:20779527-20801471	-	protein_coding	3.85884	2.75013	6.19901	3.31935
ENSG00000100815.12_4	TRIP11	chr14:92432335-92507240	-	protein_coding	7.15792	5.02573	6.19115	3.54408
ENSG00000100823.11_3	APEX1	chr14:20923350-20925931	+	protein_coding	22.869	19.3466	18.7169	9.78687
ENSG00000100836.10_3	PABPN1	chr14:23790498-23795394	+	protein_coding	25.9181	12.6025	27.7517	10.9914
ENSG00000100842.12_2	EFS	chr14:23825611-23834961	-	protein_coding	7.29345	5.73996	6.15307	5.35083
ENSG00000100852.12_3	ARHGAP5	chr14:32545320-32628934	+	protein_coding	14.0508	11.3975	10.3385	4.33033
ENSG00000100865.14_2	CINP	chr14:102807439-102829253	-	protein_coding	3.2822	3.18481	3.69957	3.84963
ENSG00000100867.14_3	DHRS2	chr14:24099324-24114848	+	protein_coding	0.688218	0.150715	0.324245	0.0340051
ENSG00000100883.11_3	SRP54	chr14:35451163-35498773	+	protein_coding	17.2468	18.2313	13.7409	19.5567
ENSG00000100888.12_3	CHD8	chr14:21853353-21924285	-	protein_coding	15.3942	10.2193	17.1611	13.5403
ENSG00000100889.11_2	PCK2	chr14:24563262-24579807	+	protein_coding	6.2969	4.44144	5.4653	4.48246
ENSG00000100890.15_3	KIAA0391	chr14:35591052-35746820	+	protein_coding	4.48355	4.23954	4.69403	3.77323
ENSG00000100897.17_3	DCAF11	chr14:24583404-24594451	+	protein_coding	7.39888	3.43805	6.10954	4.12756
ENSG00000100902.10_3	PSMA6	chr14:35747839-35786699	+	protein_coding	16.0396	10.669	15.0983	9.48013
ENSG00000100906.10_2	NFKBIA	chr14:35870717-35873955	-	protein_coding	43.6559	15.7733	49.3257	14.6023
ENSG00000100908.13_2	EMC9	chr14:24608168-24610797	-	protein_coding	8.16092	2.28386	8.51488	2.26853
ENSG00000100911.15_3	PSME2	chr14:24612571-24616779	-	protein_coding	13.8133	19.084	17.1484	20.1577
ENSG00000100916.13_3	BRMS1L	chr14:36295524-36401531	+	protein_coding	2.98277	1.34293	3.1589	1.33179
ENSG00000100926.14_3	TM9SF1	chr14:24658349-24664893	-	protein_coding	9.27962	10.1818	12.4972	16.331
ENSG00000100934.14_3	SEC23A	chr14:39501123-39578850	-	protein_coding	12.0108	31.6865	14.9027	30.9941
ENSG00000100938.17_2	GMPR2	chr14:24701628-24708448	+	protein_coding	8.47626	6.16793	9.33718	5.16391
ENSG00000100941.8_2	PNN	chr14:39644387-39652422	+	protein_coding	29.2852	13.7716	31.0852	12.6334
ENSG00000100949.14_2	RABGGTA	chr14:24734744-24740945	-	protein_coding	6.66104	2.67292	4.23333	2.46934
ENSG00000100979.14_3	PLTP	chr20:44527260-44540794	-	protein_coding	38.5673	9.86613	31.2166	12.7001
ENSG00000100982.11_2	PCIF1	chr20:44563267-44576662	+	protein_coding	13.7379	3.29444	12.1516	2.87332
ENSG00000100983.9_2	GSS	chr20:33516233-33543620	-	protein_coding	39.7908	25.4872	39.0858	27.3112
ENSG00000100985.7_2	MMP9	chr20:44637547-44645200	+	protein_coding	0.89719	0	0.975291	0
ENSG00000100991.11_2	TRPC4AP	chr20:33590207-33680674	-	protein_coding	33.7306	40.5546	37.8091	41.377
ENSG00000100994.11_3	PYGB	chr20:25228705-25278650	+	protein_coding	78.9476	29.4812	72.0603	29.9412
ENSG00000100997.18_3	ABHD12	chr20:25275379-25371619	-	protein_coding	15.6283	27.6076	27.6429	27.8306
ENSG00000101000.5_3	PROCR	chr20:33759876-33804043	+	protein_coding	14.9731	14.5396	13.4843	14.0637
ENSG00000101003.9_2	GINS1	chr20:25388363-25433264	+	protein_coding	12.7557	1.78682	17.169	1.41058
ENSG00000101017.13_3	CD40	chr20:44746911-44758502	+	protein_coding	1.51333	0.869961	1.51569	1.26216
ENSG00000101019.21_3	UQCC1	chr20:33890369-33999944	-	protein_coding	7.51117	6.12174	8.06325	4.98262
ENSG00000101040.19_3	ZMYND8	chr20:45837859-45985633	-	protein_coding	10.8548	4.44794	9.42759	4.3788
ENSG00000101052.12_2	IFT52	chr20:42219571-42275936	+	protein_coding	12.6439	5.9108	13.8311	6.78393
ENSG00000101057.15_2	MYBL2	chr20:42295659-42345136	+	protein_coding	37.791	3.08135	39.7259	2.04867
ENSG00000101079.20_2	NDRG3	chr20:35280169-35374481	-	protein_coding	29.5194	10.8056	40.618	10.4159
ENSG00000101084.17_3	C20orf24	chr20:35234137-35240960	+	protein_coding	47.7666	44.4943	58.429	45.755
ENSG00000101104.12_2	PABPC1L	chr20:43538703-43587676	+	protein_coding	2.92599	1.19249	2.40954	1.11053
ENSG00000101109.11_2	STK4	chr20:43595115-43708600	+	protein_coding	3.82033	2.26225	3.60987	2.6185
ENSG00000101115.12_2	SALL4	chr20:50398870-50419059	-	protein_coding	1.06591	0.222581	1.11266	0.225046
ENSG00000101126.15_3	ADNP	chr20:49505456-49547777	-	protein_coding	28.4405	3.56078	27.4717	10.521
ENSG00000101132.9_2	PFDN4	chr20:52824386-52844591	+	protein_coding	21.2998	10.056	22.5502	8.4734
ENSG00000101138.11_3	CSTF1	chr20:54967427-54981425	+	protein_coding	10.5544	4.91543	14.6155	4.75037
ENSG00000101144.12_2	BMP7	chr20:55743804-55841685	-	protein_coding	9.4184	0	8.53815	0
ENSG00000101146.12_3	RAE1	chr20:55926066-55954267	+	protein_coding	8.40689	5.7986	11.7189	5.92934
ENSG00000101150.17_3	TPD52L2	chr20:62496581-62522898	+	protein_coding	31.6447	46.2843	38.7826	57.6328
ENSG00000101152.10_2	DNAJC5	chr20:62526535-62567384	+	protein_coding	34.8533	29.5591	38.4742	35.1852
ENSG00000101158.13_3	NELFCD	chr20:57556263-57570188	+	protein_coding	14.971	5.715	15.8521	5.57002
ENSG00000101160.13_2	CTSZ	chr20:57570240-57582302	-	protein_coding	32.9678	139.655	11.287	116.331
ENSG00000101161.7_2	PRPF6	chr20:62612488-62664453	+	protein_coding	63.6362	27.0969	69.1363	40.01
ENSG00000101166.15_2	PRELID3B	chr20:57608200-57617964	-	protein_coding	48.9125	24.6516	41.2635	21.8899
ENSG00000101181.17_3	MTG2	chr20:60758085-60778624	+	protein_coding	7.36105	4.90301	3.92588	5.00935
ENSG00000101182.14_3	PSMA7	chr20:60711791-60718496	-	protein_coding	148.381	63.1935	155.559	71.901
ENSG00000101187.15_2	SLCO4A1	chr20:61273797-61317137	+	protein_coding	4.25719	0.331871	2.2624	0.295146
ENSG00000101189.6_2	MRGBP	chr20:61427805-61433090	+	protein_coding	16.6534	7.69996	20.29	8.46528
ENSG00000101190.12_2	TCFL5	chr20:61472467-61493115	-	protein_coding	12.4873	2.97038	12.0342	3.16536
ENSG00000101191.16_3	DIDO1	chr20:61509090-61569304	-	protein_coding	16.3789	7.40202	17.9701	9.27852
ENSG00000101193.7_2	GID8	chr20:61569471-61579827	+	protein_coding	26.4532	10.61	24.7608	12.9206
ENSG00000101199.12_3	ARFGAP1	chr20:61904137-61921145	+	protein_coding	5.41887	7.8061	6.30621	9.06198
ENSG00000101210.10_2	EEF1A2	chr20:62119366-62130668	-	protein_coding	38.7547	1.46663	43.9381	1.60835
ENSG00000101213.6_2	PTK6	chr20:62159354-62168723	-	protein_coding	23.3628	0	21.7539	0.0248573
ENSG00000101216.10_2	GMEB2	chr20:62218955-62258394	-	protein_coding	9.49418	4.15312	10.9091	5.87984
ENSG00000101220.17_2	C20orf27	chr20:3734155-3749034	-	protein_coding	22.0393	8.09008	20.6629	7.62599
ENSG00000101224.17_3	CDC25B	chr20:3767419-3786768	+	protein_coding	59.4193	6.50576	54.7163	5.06181
ENSG00000101236.16_2	RNF24	chr20:3907956-3996229	-	protein_coding	2.87054	4.18333	2.54616	5.18428
ENSG00000101246.19_2	ARFRP1	chr20:62329995-62339377	-	protein_coding	2.3434	1.94229	3.28985	1.84659
ENSG00000101247.17_3	NDUFAF5	chr20:13765596-13802228	+	protein_coding	1.98036	1.15026	1.76667	0.999991
ENSG00000101255.10_3	TRIB3	chr20:343479-378203	+	protein_coding	12.6278	15.0972	15.74	20.1858
ENSG00000101266.17_3	CSNK2A1	chr20:454235-524465	-	protein_coding	33.1729	18.1593	37.1549	21.5531
ENSG00000101276.14_2	SLC52A3	chr20:740724-756658	-	protein_coding	2.73734	0	2.27802	0
ENSG00000101290.13_3	CDS2	chr20:5107432-5178533	+	protein_coding	10.9586	4.92779	15.1929	6.21687
ENSG00000101294.16_3	HM13	chr20:30102231-30165726	+	protein_coding	10.5556	15.7879	15.0959	16.1421
ENSG00000101298.13_3	SNPH	chr20:1246960-1289972	+	protein_coding	1.27215	7.2803	1.21694	6.91578
ENSG00000101310.14_3	SEC23B	chr20:18488137-18542059	+	protein_coding	25.4549	17.8846	27.5762	22.2217
ENSG00000101311.15_2	FERMT1	chr20:6055492-6104191	-	protein_coding	65.4771	0.591415	43.6585	0.7453
ENSG00000101335.9_2	MYL9	chr20:35169887-35179850	+	protein_coding	1.18859	428.837	1.31932	414.86
ENSG00000101337.15_3	TM9SF4	chr20:30697309-30755061	+	protein_coding	19.0738	11.5697	14.0345	21.3318
ENSG00000101343.14_2	CRNKL1	chr20:20015012-20036690	-	protein_coding	14.4251	5.34231	13.9046	6.24438
ENSG00000101346.13_3	POFUT1	chr20:30795683-30826470	+	protein_coding	15.3802	18.5115	19.2809	18.3782
ENSG00000101347.8_2	SAMHD1	chr20:35518632-35580246	-	protein_coding	8.74766	17.0496	9.38847	17.6761
ENSG00000101350.7_2	KIF3B	chr20:30865467-30922814	+	protein_coding	22.3091	18.9015	22.4718	19.6243
ENSG00000101361.16_3	NOP56	chr20:2632791-2639039	+	protein_coding	18.6023	11.3092	21.6549	11.9796
ENSG00000101363.12_2	MANBAL	chr20:35918041-35945663	+	protein_coding	21.3954	12.9384	30.3233	12.6477
ENSG00000101365.20_3	IDH3B	chr20:2639041-2644865	-	protein_coding	34.1946	10.6801	33.734	11.7232
ENSG00000101367.8_2	MAPRE1	chr20:31407699-31438211	+	protein_coding	85.5013	61.6968	113.447	68.3594
ENSG00000101384.11_2	JAG1	chr20:10618332-10654755	-	protein_coding	30.9715	2.49627	31.7531	2.18103
ENSG00000101391.20_3	CDK5RAP1	chr20:31946645-31989367	-	protein_coding	7.84963	3.50788	9.45922	5.40111
ENSG00000101400.5_2	SNTA1	chr20:31995761-32031698	-	protein_coding	3.47399	8.46218	3.80986	7.54896
ENSG00000101407.12_2	TTI1	chr20:36611409-36661870	-	protein_coding	8.36808	4.08717	8.66869	4.34077
ENSG00000101412.12_2	E2F1	chr20:32263489-32274210	-	protein_coding	7.31506	5.44027	13.2974	2.873
ENSG00000101413.11_2	RPRD1B	chr20:36661948-36756182	+	protein_coding	10.0918	6.07829	11.6946	7.20807
ENSG00000101417.11_2	PXMP4	chr20:32290560-32308125	-	protein_coding	2.81422	1.70422	3.09586	1.39771
ENSG00000101421.3_2	CHMP4B	chr20:32399110-32442172	+	protein_coding	109.19	73.6123	125.422	87.6154
ENSG00000101439.8_3	CST3	chr20:23607343-23619110	-	protein_coding	77.9983	29.0041	79.051	32.9933
ENSG00000101442.9_2	ACTR5	chr20:37377085-37401163	+	protein_coding	6.64405	1.05056	7.82447	1.64577
ENSG00000101443.17_2	WFDC2	chr20:44098346-44110172	+	protein_coding	24.3746	0	15.7941	0
ENSG00000101444.12_3	AHCY	chr20:32868074-32899608	-	protein_coding	49.1972	18.3476	55.8126	19.4008
ENSG00000101447.14_2	FAM83D	chr20:37554955-37581749	+	protein_coding	37.9514	2.51127	29.1794	0.782463
ENSG00000101452.14_3	DHX35	chr20:37590942-37668366	+	protein_coding	6.37555	1.07547	7.04288	0.956242
ENSG00000101457.12_3	DNTTIP1	chr20:44420576-44440066	+	protein_coding	23.7389	8.66574	21.342	7.51379
ENSG00000101460.12_2	MAP1LC3A	chr20:33134658-33148149	+	protein_coding	0.66805	6.34709	1.2647	6.77469
ENSG00000101464.10_3	PIGU	chr20:33148346-33286594	-	protein_coding	9.52163	6.71457	13.0762	5.36596
ENSG00000101473.16_2	ACOT8	chr20:44470360-44486045	-	protein_coding	5.07374	2.25541	4.9437	2.5711
ENSG00000101474.11_3	APMAP	chr20:24943561-24973615	-	protein_coding	61.0617	49.1487	70.0276	51.1969
ENSG00000101493.10_3	ZNF516	chr18:74070145-74207146	-	protein_coding	6.11488	4.95848	4.77243	5.19455
ENSG00000101544.8_2	ADNP2	chr18:77866915-77905406	+	protein_coding	8.16081	6.44267	7.2278	6.93529
ENSG00000101546.12_3	RBFA	chr18:77794358-77806397	+	protein_coding	3.18264	3.03757	6.05198	2.72533
ENSG00000101557.14_3	USP14	chr18:158383-214629	+	protein_coding	12.9521	26.6492	12.1662	30.4709
ENSG00000101558.13_2	VAPA	chr18:9913999-9960018	+	protein_coding	7.42781	9.1278	7.32936	9.55067
ENSG00000101574.14_3	METTL4	chr18:2537524-2571508	-	protein_coding	1.65997	2.02073	1.41375	2.02193
ENSG00000101596.14_3	SMCHD1	chr18:2655737-2805015	+	protein_coding	4.80149	5.39028	4.2983	5.4853
ENSG00000101608.12_3	MYL12A	chr18:3247479-3256234	+	protein_coding	22.2042	121.328	29.4456	134.5
ENSG00000101624.10_3	CEP76	chr18:12661832-12702776	-	protein_coding	1.59149	0.954863	0.95266	0.984374
ENSG00000101639.18_3	CEP192	chr18:12991361-13125051	+	protein_coding	3.40028	2.5452	2.86403	2.03354
ENSG00000101654.17_3	RNMT	chr18:13726659-13764557	+	protein_coding	2.53587	8.19132	2.29769	4.60555
ENSG00000101665.8_2	SMAD7	chr18:46446223-46477081	-	protein_coding	11.4355	4.91209	10.269	6.12856
ENSG00000101670.11_3	LIPG	chr18:47087069-47125552	+	protein_coding	2.5722	0.075273	4.48406	0.067954
ENSG00000101745.16_3	ANKRD12	chr18:9136226-9285983	+	protein_coding	2.15817	3.9892	2.95703	2.21377
ENSG00000101751.10_3	POLI	chr18:51795774-51847636	+	protein_coding	0.931659	1.43266	1.722	1.44164
ENSG00000101752.11_2	MIB1	chr18:19284918-19450918	+	protein_coding	15.3626	9.80503	15.8592	8.42368
ENSG00000101773.18_3	RBBP8	chr18:20378224-20606451	+	protein_coding	17.1676	4.62111	18.0656	3.74232
ENSG00000101782.14_3	RIOK3	chr18:21032787-21066567	+	protein_coding	15.2169	9.88841	16.8716	12.2754
ENSG00000101811.13_2	CSTF2	chrX:100075348-100095921	+	protein_coding	13.3535	7.01436	12.6504	7.95039
ENSG00000101825.7_2	MXRA5	chrX:3226606-3264682	-	protein_coding	31.8094	21.8879	34.4069	20.3955
ENSG00000101843.18_2	PSMD10	chrX:107327437-107334848	-	protein_coding	12.9353	12.4714	15.1635	13.8945
ENSG00000101844.17_3	ATG4A	chrX:107334898-107397901	+	protein_coding	4.29687	4.91901	3.94013	4.81006
ENSG00000101846.6_2	STS	chrX:7137497-7272851	+	protein_coding	0.851879	7.50509	0.805754	7.23737
ENSG00000101849.15_4	TBL1X	chrX:9431335-9687783	+	protein_coding	3.07714	4.98659	2.97961	5.75751
ENSG00000101856.9_2	PGRMC1	chrX:118370208-118378429	+	protein_coding	42.25	107.7	51.0413	104.329
ENSG00000101868.10_2	POLA1	chrX:24712036-25015103	+	protein_coding	8.62584	1.62707	8.92877	1.13293
ENSG00000101871.14_3	MID1	chrX:10413350-10851773	-	protein_coding	8.08698	2.94694	6.20191	2.22481
ENSG00000101882.9_2	NKAP	chrX:119054635-119077735	-	protein_coding	2.95831	2.37437	3.55586	2.61402
ENSG00000101888.11_2	NXT2	chrX:108779010-108787919	+	protein_coding	5.03453	3.06341	5.07406	2.93631
ENSG00000101901.11_3	ALG13	chrX:110909039-111003877	+	protein_coding	1.77991	2.24311	2.05349	1.93106
ENSG00000101911.12_3	PRPS2	chrX:12809474-12842341	+	protein_coding	21.0632	4.23655	22.0777	4.8313
ENSG00000101928.12_2	MOSPD1	chrX:134021656-134049297	-	protein_coding	3.38054	20.5243	4.7781	21.9778
ENSG00000101935.9_3	AMMECR1	chrX:109437414-109683461	-	protein_coding	7.19241	3.37235	5.29861	3.15343
ENSG00000101940.17_2	WDR13	chrX:48448430-48467255	+	protein_coding	3.668	3.01581	3.87406	2.73847
ENSG00000101945.16_2	SUV39H1	chrX:48553945-48567403	+	protein_coding	7.39942	1.48188	6.99025	1.51273
ENSG00000101966.12_3	XIAP	chrX:122993574-123047829	+	protein_coding	0.848903	2.00594	1.1537	2.24584
ENSG00000101972.18_3	STAG2	chrX:123094062-123556514	+	protein_coding	27.461	8.87129	22.8881	9.37866
ENSG00000101974.14_2	ATP11C	chrX:138808505-139027435	-	protein_coding	4.34031	6.77522	4.23799	6.02234
ENSG00000101986.11_2	ABCD1	chrX:152990323-153010216	+	protein_coding	0.809679	7.92541	1.18102	9.57225
ENSG00000101997.12_2	CCDC22	chrX:49091927-49106987	+	protein_coding	6.449	4.34405	6.94681	5.36279
ENSG00000102003.10_3	SYP	chrX:49044257-49056718	-	protein_coding	0.521422	0.0119885	0.916845	0
ENSG00000102007.10_2	PLP2	chrX:49028273-49031588	+	protein_coding	108.697	72.4836	106.918	58.1072
ENSG00000102024.17_3	PLS3	chrX:114795501-114885181	+	protein_coding	98.0998	58.5295	117.013	48.6285
ENSG00000102030.15_3	NAA10	chrX:153194695-153200676	-	protein_coding	7.80805	8.06799	7.2498	7.50943
ENSG00000102034.16_2	ELF4	chrX:129198849-129244691	-	protein_coding	28.4265	13.4686	30.396	14.587
ENSG00000102038.15_3	SMARCA1	chrX:128580478-128657477	-	protein_coding	40.6445	31.559	34.2348	25.4115
ENSG00000102048.15_2	ASB9	chrX:15253410-15288589	-	protein_coding	1.77975	0.0964222	1.70871	0.0828748
ENSG00000102054.17_3	RBBP7	chrX:16857406-16888537	-	protein_coding	18.1751	8.309	14.558	5.19003
ENSG00000102078.15_2	SLC25A14	chrX:129473862-129507335	+	protein_coding	2.78255	2.62274	2.00263	1.73609
ENSG00000102081.13_3	FMR1	chrX:146993469-147032645	+	protein_coding	4.62749	2.78318	3.3482	2.7491
ENSG00000102096.9_2	PIM2	chrX:48770459-48776301	-	protein_coding	2.20823	2.50143	2.56941	2.56611
ENSG00000102100.15_3	SLC35A2	chrX:48760457-48769235	-	protein_coding	6.61315	4.80056	9.86572	4.69986
ENSG00000102103.15_3	PQBP1	chrX:48755195-48760420	+	protein_coding	13.7163	6.88337	19.8321	9.6561
ENSG00000102119.10_2	EMD	chrX:153607557-153609883	+	protein_coding	16.2301	9.63876	16.8502	10.2088
ENSG00000102125.15_3	TAZ	chrX:153639854-153650065	+	protein_coding	6.65012	0.743305	5.93009	0.797778
ENSG00000102144.13_2	PGK1	chrX:77320685-77384793	+	protein_coding	92.9722	85.8285	92.1783	98.6929
ENSG00000102158.19_2	MAGT1	chrX:77081861-77151090	-	protein_coding	11.8617	21.2085	15.8418	26.7119
ENSG00000102172.15_3	SMS	chrX:21958691-22012953	+	protein_coding	43.1445	50.6219	45.9369	46.7946
ENSG00000102178.12_2	UBL4A	chrX:153712056-153715009	-	protein_coding	16.1085	11.4687	15.1132	11.0748
ENSG00000102181.20_3	CD99L2	chrX:149934810-150067289	-	protein_coding	3.19252	11.0065	3.38927	17.4833
ENSG00000102189.16_2	EEA1	chr12:93164413-93323107	-	protein_coding	6.65773	9.41024	4.49288	6.15359
ENSG00000102218.5_2	RP2	chrX:46696375-46741793	+	protein_coding	11.8367	11.9443	9.47135	12.1559
ENSG00000102221.13_3	JADE3	chrX:46771711-46920641	+	protein_coding	2.02643	1.84265	2.91951	2.14759
ENSG00000102225.15_3	CDK16	chrX:47077259-47089396	+	protein_coding	13.6136	11.6016	15.2652	13.1532
ENSG00000102226.9_2	USP11	chrX:47092089-47107727	+	protein_coding	9.60362	10.9849	9.14189	9.60553
ENSG00000102241.11_2	HTATSF1	chrX:135579238-135594505	+	protein_coding	34.0617	18.2778	37.9044	18.2176
ENSG00000102265.11_2	TIMP1	chrX:47441712-47446188	+	protein_coding	29.843	307.97	29.0123	317.132
ENSG00000102271.13_2	KLHL4	chrX:86772752-86925050	+	protein_coding	0.704852	0	0.764161	0
ENSG00000102287.18_3	GABRE	chrX:151121596-151143152	-	protein_coding	17.5646	1.61667	19.2857	0.952072
ENSG00000102302.7_2	FGD1	chrX:54471887-54522599	-	protein_coding	2.16966	5.32276	2.26566	5.07213
ENSG00000102309.12_3	PIN4	chrX:71401203-71522776	+	protein_coding	7.49727	3.16205	7.70484	2.87405
ENSG00000102312.21_4	PORCN	chrX:48367350-48379202	+	protein_coding	8.49558	2.04617	11.3552	1.91125
ENSG00000102316.16_2	MAGED2	chrX:54834032-54842445	+	protein_coding	18.0598	39.4935	18.6231	38.7895
ENSG00000102317.17_2	RBM3	chrX:48432837-48437454	+	protein_coding	26.3332	43.6208	24.2422	37.7108
ENSG00000102349.17_3	KLF8	chrX:56258854-56314322	+	protein_coding	0.911981	0.54243	0.592674	0.48787
ENSG00000102359.6_2	SRPX2	chrX:99899163-99930785	+	protein_coding	0.589062	8.97252	0.663572	8.62046
ENSG00000102362.15_2	SYTL4	chrX:99929488-99987110	-	protein_coding	0.974351	0.743021	0.606644	0.630181
ENSG00000102384.13_2	CENPI	chrX:100353207-100418670	+	protein_coding	5.46879	1.26669	4.19773	0.604094
ENSG00000102390.10_3	PBDC1	chrX:75392771-75398039	+	protein_coding	16.6301	17.5085	21.8505	17.1984
ENSG00000102393.9_2	GLA	chrX:100652791-100662913	-	protein_coding	13.5034	11.3371	9.15818	13.4815
ENSG00000102471.13_2	NDFIP2	chr13:80055259-80130210	+	protein_coding	25.6935	20.4336	24.8291	19.8644
ENSG00000102531.16_3	FNDC3A	chr13:49550048-49783915	+	protein_coding	6.87252	27.6856	9.16692	24.9286
ENSG00000102543.14_2	CDADC1	chr13:49822061-49867621	+	protein_coding	1.82401	3.05731	2.40353	3.37021
ENSG00000102547.18_2	CAB39L	chr13:49882786-50018262	-	protein_coding	1.07952	3.68731	1.8689	4.42719
ENSG00000102554.13_2	KLF5	chr13:73629114-73651680	+	protein_coding	158.071	5.19971	103.086	3.91352
ENSG00000102572.14_3	STK24	chr13:99097439-99230194	-	protein_coding	13.7277	4.69655	14.37	6.84846
ENSG00000102580.14_3	DNAJC3	chr13:96329393-96447243	+	protein_coding	18.2377	42.9974	18.9859	57.0087
ENSG00000102595.19_3	UGGT2	chr13:96453834-96705736	-	protein_coding	3.0426	6.8377	2.86322	5.39487
ENSG00000102606.17_3	ARHGEF7	chr13:111766906-111958084	+	protein_coding	5.3354	6.31596	5.93846	7.42276
ENSG00000102699.5_2	PARP4	chr13:24995064-25086948	-	protein_coding	28.1389	19.4246	29.4727	17.9261
ENSG00000102710.19_4	SUPT20H	chr13:37583449-37633850	-	protein_coding	3.81035	2.91546	4.01181	2.60909
ENSG00000102738.7_2	MRPS31	chr13:41303271-41345309	-	protein_coding	17.2213	3.79165	18.0906	5.00867
ENSG00000102743.14_3	SLC25A15	chr13:41363548-41384247	+	protein_coding	6.36216	1.71028	6.39974	1.49659
ENSG00000102753.9_3	KPNA3	chr13:50273443-50367057	-	protein_coding	28.2993	27.9273	35.05	26.3123
ENSG00000102760.12_2	RGCC	chr13:42031695-42045018	+	protein_coding	0.932789	0.285834	0.865198	0.511279
ENSG00000102763.17_3	VWA8	chr13:42140973-42535256	-	protein_coding	13.207	3.18059	13.6027	2.84994
ENSG00000102780.16_3	DGKH	chr13:42614172-42830714	+	protein_coding	10.2166	2.89487	1.91239	0.425773
ENSG00000102781.13_3	KATNAL1	chr13:30776767-30881621	-	protein_coding	1.89243	8.14766	1.6663	5.50404
ENSG00000102786.14_3	INTS6	chr13:51928213-52028400	-	protein_coding	2.63759	1.77863	2.67333	1.50122
ENSG00000102796.10_2	DHRS12	chr13:52342129-52378293	-	protein_coding	0.85545	0.590713	0.774054	0.57592
ENSG00000102804.14_4	TSC22D1	chr13:45006279-45151283	-	protein_coding	17.0185	13.8388	15.6749	11.329
ENSG00000102805.14_3	CLN5	chr13:77564795-77593278	+	protein_coding	1.58472	2.55651	1.65885	2.57969
ENSG00000102837.6_2	OLFM4	chr13:53602894-53626192	+	protein_coding	13.7479	0.038817	20.0198	0
ENSG00000102858.12_3	MGRN1	chr16:4666494-4740975	+	protein_coding	1.31345	3.3988	1.25171	3.11116
ENSG00000102870.5_2	ZNF629	chr16:30789770-30798523	-	protein_coding	7.07388	8.9248	9.83695	10.4072
ENSG00000102871.15_2	TRADD	chr16:67188083-67194201	-	protein_coding	11.6828	6.68244	10.7309	7.20661
ENSG00000102878.16_3	HSF4	chr16:67198584-67203848	+	protein_coding	1.65898	0.2916	0.896951	0.0904514
ENSG00000102882.11_3	MAPK3	chr16:30125426-30134827	-	protein_coding	7.2065	17.76	7.33409	16.8443
ENSG00000102890.14_2	ELMO3	chr16:67233014-67237932	+	protein_coding	34.8973	0.0488861	20.6821	0.203636
ENSG00000102893.15_3	PHKB	chr16:47495034-47735434	+	protein_coding	10.8719	4.97459	11.6496	4.93562
ENSG00000102897.9_2	LYRM1	chr16:20911190-20936328	+	protein_coding	1.75368	2.26146	1.29998	3.55191
ENSG00000102898.11_3	NUTF2	chr16:67880635-67906470	+	protein_coding	23.8162	11.4325	30.5725	21.3997
ENSG00000102900.12_4	NUP93	chr16:56764017-56884198	+	protein_coding	10.3046	2.83201	10.2025	2.65655
ENSG00000102901.12_3	CENPT	chr16:67862060-67881714	-	protein_coding	4.05409	4.05829	3.69312	3.48129
ENSG00000102908.20_3	NFAT5	chr16:69598997-69738569	+	protein_coding	6.46529	8.04639	6.39197	6.28247
ENSG00000102910.13_3	LONP2	chr16:48278207-48397033	+	protein_coding	11.1931	11.243	12.1206	11.3084
ENSG00000102921.7_3	N4BP1	chr16:48572637-48654059	-	protein_coding	17.2833	8.10768	19.7175	10.5269
ENSG00000102931.7_3	ARL2BP	chr16:57279010-57287547	+	protein_coding	18.4691	18.9557	22.8859	20.4274
ENSG00000102967.11_3	DHODH	chr16:72042487-72061563	+	protein_coding	1.44622	0.483117	1.63226	0.476399
ENSG00000102970.10_2	CCL17	chr16:57438679-57449974	+	protein_coding	1.48387	0	0.180892	0
ENSG00000102974.14_2	CTCF	chr16:67596310-67673086	+	protein_coding	24.7666	7.87134	26.3043	9.27964
ENSG00000102977.13_2	ACD	chr16:67691415-67694718	-	protein_coding	6.23671	1.76428	6.95344	2.2235
ENSG00000102978.12_3	POLR2C	chr16:57496299-57505922	+	protein_coding	15.3302	14.6736	16.1702	14.9388
ENSG00000102981.9_2	PARD6A	chr16:67694849-67696681	+	protein_coding	5.48746	0.238565	5.40602	0.369404
ENSG00000102984.14_3	ZNF821	chr16:71893583-71929239	-	protein_coding	2.05383	0.857932	1.68054	0.772018
ENSG00000102996.4_2	MMP15	chr16:58059470-58080805	+	protein_coding	9.9127	1.32974	9.78836	1.67053
ENSG00000103005.11_2	USB1	chr16:58033450-58055522	+	protein_coding	5.34906	6.96819	6.84484	6.963
ENSG00000103018.16_3	CYB5B	chr16:69458428-69500169	+	protein_coding	10.9557	3.03413	9.49064	3.88318
ENSG00000103021.9_2	CCDC113	chr16:58265061-58317740	+	protein_coding	0.329378	1.24122	0.709238	0.973253
ENSG00000103024.7_3	NME3	chr16:1820287-1821731	-	protein_coding	5.31016	3.02025	4.01582	3.22694
ENSG00000103034.14_3	NDRG4	chr16:58496750-58547532	+	protein_coding	4.27975	0.210634	2.28496	0.274242
ENSG00000103035.10_2	PSMD7	chr16:74330673-74340186	+	protein_coding	53.2777	22.8465	47.5202	19.108
ENSG00000103037.11_2	SETD6	chr16:58549383-58555085	+	protein_coding	2.24006	0.895023	2.05694	0.824252
ENSG00000103042.8_3	SLC38A7	chr16:58699013-58719008	-	protein_coding	1.9424	5.93992	3.99171	5.73118
ENSG00000103043.14_3	VAC14	chr16:70721342-70835064	-	protein_coding	6.67752	6.81613	6.55876	8.48272
ENSG00000103044.10_2	HAS3	chr16:69139467-69152622	+	protein_coding	12.3435	0.417834	9.59869	1.49252
ENSG00000103047.7_3	TANGO6	chr16:68877507-69119083	+	protein_coding	2.26374	1.81469	2.29955	1.8177
ENSG00000103051.18_3	COG4	chr16:70514471-70557468	-	protein_coding	12.9224	6.2045	14.9282	6.1063
ENSG00000103061.12_3	SLC7A6OS	chr16:68318406-68344849	-	protein_coding	5.27453	3.91467	5.26985	4.29373
ENSG00000103064.13_3	SLC7A6	chr16:68298419-68335726	+	protein_coding	3.95251	6.17789	5.10253	3.59581
ENSG00000103066.12_3	PLA2G15	chr16:68279207-68294965	+	protein_coding	2.80534	4.90498	0.982636	8.53306
ENSG00000103067.13_3	ESRP2	chr16:68263014-68272005	-	protein_coding	9.0274	0	7.53429	0
ENSG00000103089.8_2	FA2H	chr16:74746853-74808729	-	protein_coding	0.930687	0	0.464775	0
ENSG00000103091.14_3	WDR59	chr16:74905265-75034071	-	protein_coding	4.98488	1.83004	4.31468	1.92337
ENSG00000103111.14_3	MON1B	chr16:77224732-77236302	+	protein_coding	9.90435	7.51644	9.62758	8.42206
ENSG00000103121.8_3	CMC2	chr16:81000345-81053875	-	protein_coding	1.47831	1.18913	1.54847	0.852074
ENSG00000103126.14_2	AXIN1	chr16:337440-402673	-	protein_coding	5.21495	2.75987	5.153	3.67059
ENSG00000103145.10_2	HCFC1R1	chr16:3072621-3074287	-	protein_coding	14.5845	2.75416	11.233	8.28108
ENSG00000103148.15_3	NPRL3	chr16:134270-188859	-	protein_coding	3.31817	2.56772	4.55351	3.34938
ENSG00000103150.5_3	MLYCD	chr16:83932731-83960631	+	protein_coding	0.823909	0.727689	0.917284	0.909779
ENSG00000103152.11_3	MPG	chr16:127006-135852	+	protein_coding	19.1451	30.7475	15.8659	29.2498
ENSG00000103160.11_3	HSDL1	chr16:84155751-84178797	-	protein_coding	5.99299	7.2426	6.78517	3.35435
ENSG00000103168.16_4	TAF1C	chr16:84211453-84220676	-	protein_coding	4.34199	1.53664	4.30744	1.2819
ENSG00000103174.11_3	NAGPA	chr16:5074845-5084142	-	protein_coding	1.4361	1.98383	1.70926	2.38666
ENSG00000103187.7_2	COTL1	chr16:84599200-84651683	-	protein_coding	20.7166	45.4566	23.4432	45.934
ENSG00000103194.15_2	USP10	chr16:84733584-84813528	+	protein_coding	14.4693	8.8704	14.6221	10.0891
ENSG00000103197.16_3	TSC2	chr16:2097466-2138721	+	protein_coding	4.74795	5.05103	4.91056	5.67439
ENSG00000103199.13_3	ZNF500	chr16:4798240-4817625	-	protein_coding	1.4991	0.734565	1.41614	1.54774
ENSG00000103222.18_2	ABCC1	chr16:16043434-16236931	+	protein_coding	25.0125	19.8233	36.0219	19.7538
ENSG00000103226.17_3	NOMO3	chr16:16326352-16388671	+	protein_coding	5.6827	20.2494	8.28739	22.8278
ENSG00000103227.18_3	LMF1	chr16:903634-1031318	-	protein_coding	0.703132	1.60316	0.683313	1.47173
ENSG00000103245.13_3	NARFL	chr16:779753-791329	-	protein_coding	2.43808	1.0709	2.20277	1.53425
ENSG00000103248.18_4	MTHFSD	chr16:86563782-86588841	-	protein_coding	2.96869	1.43912	2.96277	1.20849
ENSG00000103249.17_3	CLCN7	chr16:1494935-1525581	-	protein_coding	4.54755	9.23799	6.65164	19.4198
ENSG00000103253.17_2	HAGHL	chr16:776936-785525	+	protein_coding	0.688281	1.01661	0.716513	1.17201
ENSG00000103254.9_3	FAM173A	chr16:770581-772601	+	protein_coding	4.62762	2.81089	4.65941	2.8548
ENSG00000103257.8_2	SLC7A5	chr16:87863629-87903094	-	protein_coding	371.007	41.6607	588.338	53.8139
ENSG00000103260.8_4	METRN	chr16:765115-769655	+	protein_coding	4.35487	7.97257	4.44589	8.44515
ENSG00000103264.17_3	FBXO31	chr16:87360593-87425748	-	protein_coding	5.25047	4.75557	5.10484	5.2269
ENSG00000103266.10_2	STUB1	chr16:730224-732870	+	protein_coding	8.64668	10.3589	9.87057	13.5581
ENSG00000103269.13_2	RHBDL1	chr16:725666-728268	+	protein_coding	0.984427	0.898936	0.559054	0.988091
ENSG00000103274.10_3	NUBP1	chr16:10837643-10863208	+	protein_coding	12.4236	6.44339	12.8414	7.16789
[truncated: 11,029 more rows]
